# Supplementary material for: A drought stress-responsive metabolite malate modulates stomatal responses through G-protein-dependent pathway in grapevine and Arabidopsis
Source: Mol Hortic. 2026 Jan 6;6:2. doi: 10.1186/s43897-025-00181-z (PMC12772033; doi:10.1186/s43897-025-00181-z)
Supplement: Supplementary file 2 — Supplementary Material 2: Supplementary Table S1. Dataset of metabolome analysis. Supplementary Table S2. List of inhibitors used in this work. Supplementary Table S3. List of primers used in this work. [file 43897_2025_181_MOESM2_ESM.xlsx]

## Sheet: Sheet1
Supplementary Table S1. Dataset of metabolome analysis.
Index	Platform	Q1 (Da)	Q3 (Da)	Quantitative ion	Qualitative ion	Molecular weight (Da)	Formula	Ionization model	Compounds	Class I	Class II	CAS	Level	NIST_RI	0h-1	0h-2	0h-3	0.5h-1	0.5h-2	0.5h-3	1h-1	1h-2	1h-3	2h-1	2h-2	2h-3	4h-1	4h-2	4h-3	6h-1	6h-2	6h-3	9h-1	9h-2	9h-3	12h-1	12h-2	12h-3	24h-1	24h-2	24h-3	QC01	QC02	QC03	QC04	cpd_ID	kegg_map
Zmbp000555	UPLC-MS/MS	175.12	130.1	-	-	174.079	C10H10N2O	[M+H]+	3-Indole acetamide	Alkaloids	Plumerane	-	2	-	104098	117595	81374	177620	161252	168619	116335	120210	128285	153189	139267	131219	82847.9	82832.1	131217	123889	165666	127541	139735	129752	114344	119612	108494	77710.5	147327	128287	156455	137081	154278	156512	145787	-	-
Jmzn006005	UPLC-MS/MS	177.06	117.04	-	-	178.063	C10H10O3	[M-H]-	3,4-methylenedioxy cinnamyl alcohol	Others	Alcohol compounds	58095-76-4	1	-	751224	719392	687367	593856	607339	590491	569238	607735	601360	611033	682882	619090	915794	1.14985e+06	936726	588016	553077	608088	677203	775815	711536	762903	801197	737652	597575	635493	630796	720299	757037	711545	768651	-	-
MWSHC2035	UPLC-MS/MS	179.07	119.05	-	-	178.063	C10H10O3	[M+H]+	4-Methoxycinnamic acid	Phenolic acids	Phenolic acids	830-09-1	3	-	120776	118607	102466	99917.6	94083	99540.7	91499.1	102845	94783	101747	104664	100271	140524	128491	138358	92962.6	97709.6	88927.6	113811	109786	109796	130275	106124	119392	93686.4	88481.7	93943.7	105394	115143	105427	116971	-	-
Wbsp004755	UPLC-MS/MS	179.07	119.05	-	-	178.063	C10H10O3	[M+H]+	Methyl Hydroxycinnamate	Phenolic acids	Phenolic acids	80540-55-2	3	-	50005	31570.9	34759.6	44027.6	37857.8	37076.6	25400.4	48340	45005	60005	19303.9	96630.9	29917.6	50005	26081.8	25480.6	36302.8	30036.9	75005	39578.8	33880.4	26940.2	28544.8	48984.1	19312.2	32987.1	30005	33391.9	48265.3	46670	37710.8	-	-
Lskp211267	UPLC-MS/MS	179.07	133.06	-	-	178.063	C10H10O3	[M+H]+	3-Ethyl-7-hydroxyphthalide	Others	Others	-	3	-	190574	155798	184516	145801	110592	101863	148112	58340	147959	168534	261052	65902.7	174812	125799	213893	143699	115331	138808	249783	190661	211671	149548	220894	114580	198990	145015	205319	169995	184037	120572	143429	-	-
Haxp007330	UPLC-MS/MS	179.06	135.01	-	-	178.063	C10H10O3	[M+H]+	p-Methoxycinnamic acida	Others	Others	-	2	-	71884.6	44360.2	45236.4	28833	30260.8	32277	95018.8	75444.8	63022.3	78190.3	47587.2	40828.5	96612.4	88656.1	34606.8	49846	40415.4	34499.6	98661.2	95683.6	62926.8	77098.9	31153.7	56789.7	54367.2	52063.4	49756	57669.5	58608.7	60951.2	54096.1	-	-
mws1195	UPLC-MS/MS	179.07	147.04	-	-	178.063	C10H10O3	[M+H]+	p-Coumaric acid methyl ester	Phenolic acids	Phenolic acids	19367-38-5	3	-	257646	244892	247736	210801	198039	213706	224708	212753	212973	209704	221390	207396	266763	315171	310745	193968	212241	196142	237124	245175	228849	248706	260542	257702	213704	204581	219310	211143	221869	270955	237244	-	-
Wmln000659	UPLC-MS/MS	193.07	101.02	-	-	194.058	C10H10O4	[M-H]-	3-Methyl-4,8-dihydroxy-3,4-dihydroisocoumarin	Lignans and Coumarins	Coumarins	33788-22-6	2	-	85052.3	38340	94754.6	78875.6	70103.5	68816.9	77035.8	63403.6	35835	44063.9	39710.5	42517.4	67954.5	75277.2	48264.4	31670	20587.6	53156.5	42529.6	54102.9	45601.6	36587.1	77038.1	34324.6	32501.2	33887.3	21330.5	65482	54955.2	66256.1	72414.3	-	-
Lmqn005782	UPLC-MS/MS	193.05	133.03	-	-	194.058	C10H10O4	[M-H]-	4,5,8-Trihydroxy-α-tetralone	Quinones	Quinones	-	1	-	1.392e+06	1.12726e+06	1.60095e+06	1.17435e+06	1.11752e+06	1.6204e+06	1.17275e+06	1.22393e+06	1.87061e+06	1.11617e+06	1.45369e+06	1.28643e+06	1.48747e+06	1.51074e+06	1.20885e+06	1.25772e+06	1.2927e+06	1.18953e+06	1.50809e+06	1.20704e+06	1.47168e+06	1.49105e+06	1.62775e+06	1.51732e+06	1.37413e+06	1.43003e+06	1.53507e+06	2240005	1.44809e+06	1.42482e+06	1.48212e+06	-	-
mws0014	UPLC-MS/MS	193.05	134.04	-	-	194.058	C10H10O4	[M-H]-	Ferulic acid	Phenolic acids	Phenolic acids	537-98-4	3	-	13340	21670	69759.4	38395.3	30005	24368.5	33258.1	44577.2	41670	60005	41342.4	56365	52325.9	61670	53582.2	60005	55005	84166.7	26565.6	55005	56199	45079.4	37338	62125.3	62232	109645	80005	55005	70653.7	70005	63223	C01494	ko00940,ko01100,ko01110
MWSslk097	UPLC-MS/MS	195.06	163.04	-	-	194.058	C10H10O4	[M+H]+	Dimethyl phthalate	Phenolic acids	Phenolic acids	131-11-3	3	-	2.80772e+06	2.65813e+06	2.97283e+06	2.95954e+06	3.81806e+06	2.79797e+06	2.80465e+06	2.94828e+06	2.77169e+06	2.43068e+06	2.0878e+06	2.8438e+06	3.7875e+06	2.82111e+06	3.01574e+06	3.46241e+06	3.14708e+06	2.84025e+06	2.92242e+06	2.85807e+06	2.37136e+06	2.03849e+06	2.15382e+06	2.47773e+06	2.39797e+06	1.88183e+06	1.79631e+06	3.01044e+06	2.26406e+06	2.53081e+06	2.83669e+06	C11233	-
pme2743	UPLC-MS/MS	194.08	91.05	-	-	193.074	C10H11NO3	[M+H]+	N-Phenylacetylglycine	Amino acids and derivatives	Amino acids and derivatives	500-98-1	3	-	14599	5005	15005	22582	36627	5005	21233.3	23561.1	20517.3	20749.9	110425	14087.9	36992	11670	10005	19120.7	36624.9	17249	13340	18306.7	40130.5	80842.1	18340	5005	16670	26122.8	18875	13273.9	15005	10616	10005	C05598	ko00360
mws0005	UPLC-MS/MS	161.11	144.08	-	-	160.1	C10H12N2	[M+H]+	Tryptamine	Alkaloids	Plumerane	61-54-1	3	-	22215.2	22992.8	24232.8	21542.2	28741.5	18206.2	26783.6	27045.7	32540.3	10005	8340	22414.3	55197.4	47313.7	44058.1	6670	20257.1	22038.8	42142	35681.2	57934.5	35730.8	21670	62756.7	60337.5	18340	56072.2	13820.5	28154.1	41150.1	44576.4	C00398	ko00380,ko00901,ko01100,ko01110
Lmyp001840	UPLC-MS/MS	177.1	80.05	-	-	176.095	C10H12N2O	[M+H]+	6-Hydroxy-N-methylmyosmine	Alkaloids	Pyridine alkaloids	68104-57-4	3	-	30483.1	38566.7	32639.1	10167.1	27771.2	22725	40107.6	34822.9	48150.4	43406.1	43839.6	35512.9	50000.6	40085.9	47260	39537.1	43341.4	47489.5	33912.4	36658.5	33630.3	34917.5	33451.5	38864.1	40035.5	31983.3	17992.3	31749.2	22343	34173.1	26772.5	C21075	ko00760,ko01100
mws1060	UPLC-MS/MS	267.07	135.03	-	-	268.081	C10H12N4O5	[M-H]-	9-(Arabinosyl)hypoxanthine	Nucleotides and derivatives	Nucleotides and derivatives	7013-16-3	2	-	700005	704745	698113	609410	613454	631952	521529	538016	659763	510728	579203	573367	605180	778780	645514	718956	853103	856923	1.14096e+06	972981	1.07512e+06	527348	677056	669344	729756	786442	792000	613456	635965	704554	665489	-	-
pme1119	UPLC-MS/MS	269.09	137.05	-	-	268.081	C10H12N4O5	[M+H]+	Inosine	Nucleotides and derivatives	Nucleotides and derivatives	58-63-9	3	-	792654	638838	802726	508060	537550	494716	624684	496727	506782	613289	545593	529558	662216	642780	516773	660370	549737	887293	691706	646211	616021	594524	617310	556316	413553	460474	489481	509715	577767	572404	606587	C00294	ko00230,ko01100,ko01232,ko02010
mws0668	UPLC-MS/MS	283.07	151.03	-	-	284.076	C10H12N4O6	[M-H]-	Xanthosine	Nucleotides and derivatives	Nucleotides and derivatives	146-80-5	1	-	526392	627839	589027	493130	546544	592260	870347	847608	730118	1.29973e+06	1.17464e+06	1.33015e+06	1.73768e+06	1.97161e+06	2.0002e+06	4.10599e+06	4.22077e+06	4.70179e+06	5.91267e+06	5.29122e+06	6.15233e+06	1.82637e+06	1.78207e+06	1.78632e+06	2.81482e+06	2.68178e+06	3.39843e+06	1.96478e+06	1.94376e+06	2.02511e+06	1.93789e+06	C01762	ko00230,ko00232,ko01100,ko01110,ko01232,ko02010
mws0884	UPLC-MS/MS	328.05	134.05	-	-	329.053	C10H12N5O6P	[M-H]-	Cyclic 3',5'-Adenylic acid	Nucleotides and derivatives	Nucleotides and derivatives	60-92-4	3	-	266985	318623	270164	303640	258791	282889	301195	265321	247966	318109	275275	238121	341309	345434	307799	457826	377671	415548	445096	355488	411938	463757	419300	487675	407816	369935	426367	331354	361932	364509	367045	C00575	ko00230,ko01100
mws0609	UPLC-MS/MS	344.04	150.04	-	-	345.047	C10H12N5O7P	[M-H]-	Guanosine 3',5'-cyclic monophosphate	Nucleotides and derivatives	Nucleotides and derivatives	7665-99-8	3	-	83362	79816.6	101585	61652.1	53822.9	59563	102454	141313	111820	192790	201380	200611	256127	257554	269194	307456	364170	415406	276674	266739	256156	272657	281725	257063	167226	155586	195804	163251	171358	170003	160386	C00942	ko00230,ko01100
Latp011219	UPLC-MS/MS	149.096	121.064	-	-	148.088	C10H12O	[M+H]+	3,5-Dimethyl-2,3-dihydrobenzofuran	Others	Others	-	3	-	1.85965e+07	1.81895e+07	1.80433e+07	1.79395e+07	2.27094e+07	1.79125e+07	1.91001e+07	1.86941e+07	1.82742e+07	1.81923e+07	2.07161e+07	1.88188e+07	2.13036e+07	2.13241e+07	1.787e+07	2.16679e+07	1.81791e+07	2.03772e+07	2.22098e+07	1.76434e+07	1.7891e+07	1.72738e+07	1.77758e+07	1.92121e+07	1.80558e+07	1.97173e+07	1.93427e+07	1.78161e+07	1.92334e+07	1.92217e+07	1.93681e+07	-	-
Wbmp003302	UPLC-MS/MS	165.09	91.05	-	-	164.084	C10H12O2	[M+H]+	Frambinone	Others	Ketone compounds	-	2	-	1.13213e+07	8514140	1.02333e+07	6.5473e+06	9.08503e+06	7.00535e+06	1285005	1795005	1800005	4111880	8.09505e+06	7.36071e+06	15168655	21125050	18011990	6.68377e+06	6.76848e+06	4884570	10559630	1.45653e+07	13583050	27149670	24324665	20220520	9.40766e+06	9251820	9.50358e+06	9917660	1.00884e+07	11741145	1.48486e+07	-	-
MWS2070	UPLC-MS/MS	179.07	92.03	-	-	180.079	C10H12O3	[M-H]-	Propyl 4-hydroxybenzoate	Phenolic acids	Phenolic acids	94-13-3	3	-	24018	22110.7	21488.5	10479.7	11298.1	13023	7382.34	5534.93	8271.5	13282.7	11467.5	9184.1	6228.92	5754.99	2704.05	9487.82	7438.92	11160.3	7925.78	5333.19	7653.16	4148.93	4120.4	6381.07	4758.44	3344.57	3085.7	10173.3	8871.02	9037.94	12733.7	-	-
mws0093	UPLC-MS/MS	179.07	146.04	-	-	180.079	C10H12O3	[M-H]-	Coniferyl alcohol	Phenolic acids	Phenolic acids	458-35-5	3	-	46343.2	36670	40005	10005	23340	13340	10981.3	6670	18297.3	20005	21961.3	10005	19460.4	18340	30005	20005	18340	13377.2	23183.4	21932.6	25005	13421.2	12226.4	11670	31670	25005	26670	43340	15005	40005	18297.3	C00590	ko00940,ko00999,ko01100,ko01110
MWSHC20102	UPLC-MS/MS	197.08	151.04	-	-	196.074	C10H12O4	[M+H]+	3-Hydroxy-1-(4-Hydroxy-3-Methoxyphenyl)Propan-1-One	Phenolic acids	Phenolic acids	2196-18-1	2	-	348777	214867	448340	306232	321543	206813	493340	605005	243140	325945	528340	175549	357102	288348	246756	223879	267181	370665	288367	330353	195532	193965	257840	317982	289219	142092	148056	388568	388340	223737	480005	-	-
Lmqp002115	UPLC-MS/MS	213.08	151.04	-	-	212.069	C10H12O5	[M+H]+	Methyl Syringate	Phenolic acids	Phenolic acids	884-35-5	1	-	488340	471670	708340	608340	357789	585005	995005	495005	655005	1120005	455005	672432	644234	691670	688835	598340	640005	506670	649804	773340	818340	846670	1031670	503340	610005	843340	478113	592252	421359	725005	383870	-	-
pme3437	UPLC-MS/MS	213.08	154.06	-	-	212.069	C10H12O5	[M+H]+	Eudesmic acid (3,4,5-trimethoxybenzoic acid)	Phenolic acids	Phenolic acids	118-41-2	3	-	8340	20005	6670	6872.87	6136.13	3069.13	5005	5005	8340	6670	7728.85	6897.62	8509.29	5521.08	6684.68	5005	6670	7132.6	7573.44	1670	5576.13	3340	7728.85	7728.85	2231.12	10005	6932.7	6684.68	8882.43	8340	4442.88	-	-
pmc0066	UPLC-MS/MS	333.06	137.05	-	-	332.052	C10H13N4O7P	[M+H]+	2'-Deoxyinosine-5'-monophosphate	Nucleotides and derivatives	Nucleotides and derivatives	3393-18-8	3	-	429804	176935	354299	424092	420556	484317	472596	425138	438247	391861	440964	113348	155820	190213	354965	381819	207180	350891	188688	199618	247583	184446	260206	220249	213581	192011	238468	413842	380824	423078	396926	C06196	ko00230,ko01232
pmb0532	UPLC-MS/MS	349.05	137.05	-	-	348.047	C10H13N4O8P	[M+H]+	Inosine 5'-monophosphate	Nucleotides and derivatives	Nucleotides and derivatives	131-99-7	3	-	298258	218135	237309	272235	333323	328983	234312	306158	331497	288626	307022	272768	219484	189722	260717	194798	250256	174492	120108	93277.2	103409	141463	88834.4	114218	85007	100257	95791.3	142097	237407	192209	197918	C00130	ko00230,ko01100,ko01110,ko01232,ko01240
pme3961	UPLC-MS/MS	252.11	136.06	-	-	251.102	C10H13N5O3	[M+H]+	2'-Deoxyadenosine*	Nucleotides and derivatives	Nucleotides and derivatives	958-09-8	1	-	389207	384452	409724	295589	270209	302617	316472	282013	232563	190172	214975	187837	211638	247280	224291	247842	213697	279037	238448	213695	256670	241953	239038	243156	270237	229027	236402	270210	225776	300819	290584	C00559	ko00230,ko01100,ko01232,ko02010
MWSmce116	UPLC-MS/MS	252.1	136.06	-	-	251.102	C10H13N5O3	[M+H]+	5'-Deoxyadenosine*	Nucleotides and derivatives	Nucleotides and derivatives	4754-39-6	1	-	201617	145762	233946	152836	255654	225820	191516	154856	204778	185888	184738	169421	142433	107145	81867.9	115962	91226.6	111035	45171.2	46484.9	43849.9	93732.9	58329.9	63550.5	25394.6	41460.9	20011.5	145980	113385	107932	116350	C05198	-
mws1715	UPLC-MS/MS	252.11	136.06	-	-	251.102	C10H13N5O3	[M+H]+	Cordycepin (3'-Deoxyadenosine)*	Nucleotides and derivatives	Nucleotides and derivatives	73-03-0	1	-	194823	231905	219731	139758	163651	151463	134704	190428	166332	113636	111863	121501	123506	155320	103294	119609	110694	101874	129909	138661	122929	144611	115614	145657	143410	184908	120593	154893	153872	132810	141766	C08431	-
pme0230	UPLC-MS/MS	268.1	136.06	-	-	267.097	C10H13N5O4	[M+H]+	Adenosine*	Nucleotides and derivatives	Nucleotides and derivatives	58-61-7	1	-	4.19032e+06	3.60054e+06	4.06708e+06	4.58949e+06	3.36031e+06	3.10949e+06	4.12744e+06	3.35655e+06	2.87199e+06	2.66283e+06	2.66916e+06	2.10682e+06	3.47177e+06	3.81303e+06	3.15788e+06	3.81341e+06	2.91644e+06	3.86478e+06	4.01326e+06	3.40998e+06	3.43701e+06	4.59864e+06	4.96994e+06	4.35615e+06	4.20062e+06	4.26688e+06	4.03703e+06	3.38145e+06	3.37716e+06	3.52801e+06	3.52592e+06	C00212	ko00230,ko01100,ko01232,ko02010
Zmjp000966	UPLC-MS/MS	268.11	136.06	-	-	267.097	C10H13N5O4	[M+H]+	Vidarabine	Nucleotides and derivatives	Nucleotides and derivatives	5536-17-4	1	-	4.52355e+06	4.50775e+06	4.27187e+06	4.04313e+06	3.66017e+06	3.56762e+06	4.20647e+06	3.42045e+06	3.67725e+06	2.81623e+06	2.66655e+06	2.35224e+06	3.67231e+06	4.61161e+06	3.41027e+06	3.43975e+06	3.31216e+06	4.24535e+06	3.88885e+06	3.85031e+06	4.15397e+06	4.87234e+06	4.87531e+06	4.65225e+06	4.31081e+06	4.67893e+06	4.56293e+06	3.93561e+06	3.8429e+06	3.72206e+06	3.40494e+06	-	-
Zmsp001773	UPLC-MS/MS	268.11	136.07	-	-	267.097	C10H13N5O4	[M+H]+	9-Alpha-Ribofuranosyladenine*	Nucleotides and derivatives	Nucleotides and derivatives	-	1	-	3.86144e+06	4.28732e+06	4.47353e+06	4.1839e+06	3.20103e+06	3.47912e+06	4.12893e+06	3.82376e+06	3.67954e+06	2.71192e+06	2.7372e+06	2.61212e+06	4.10935e+06	3.94704e+06	3.39978e+06	3.43463e+06	3.22276e+06	4.20422e+06	4.84561e+06	4.0055e+06	4.28387e+06	4.89451e+06	5.0589e+06	5.1553e+06	4.28068e+06	4.34841e+06	4.65363e+06	3.65862e+06	3.829e+06	3.71836e+06	3.77414e+06	-	-
pme1184	UPLC-MS/MS	268.1	152.06	-	-	267.097	C10H13N5O4	[M+H]+	2'-Deoxyguanosine	Nucleotides and derivatives	Nucleotides and derivatives	961-07-9	3	-	90904.3	104262	107705	69802.2	68188.8	63584	87316.5	87651.4	76050.2	70953.2	64725.4	61112.8	56422	51789.1	65234.7	63183.4	56497.8	73546.3	93158.6	65129.2	58552.9	45325	40369.6	62501.3	56387.7	63037.5	56952.4	79754.3	78834.7	59395.4	77683.9	C00330	ko00230,ko01100,ko01232,ko02010
Zmyp000878	UPLC-MS/MS	284.1	152.06	-	-	283.092	C10H13N5O5	[M+H]+	Crotonoside; 2-Hydroxyadenosine	Nucleotides and derivatives	Nucleotides and derivatives	1818-71-9	1	-	8.52874e+06	8.34403e+06	8.51728e+06	8.72541e+06	6.98942e+06	7.69829e+06	9.81422e+06	8.08785e+06	8.71098e+06	9.55459e+06	1.0092e+07	9.7412e+06	1.76147e+07	1.62089e+07	1.58216e+07	2.08435e+07	2.349e+07	1.97357e+07	2.2427e+07	2.25613e+07	2.25047e+07	1.54699e+07	1.62709e+07	1.64184e+07	2.20759e+07	1.932e+07	2.04571e+07	1.38412e+07	1.47052e+07	1.35508e+07	1.31087e+07	C08432	-
pme1178	UPLC-MS/MS	284.1	152.06	-	-	283.092	C10H13N5O5	[M+H]+	Guanosine	Nucleotides and derivatives	Nucleotides and derivatives	118-00-3	1	-	5.28769e+06	5.6628e+06	5.44051e+06	5.22754e+06	4.7225e+06	4.54754e+06	5.78014e+06	5.63849e+06	5.33386e+06	7.09608e+06	6.62804e+06	7.31285e+06	9.76655e+06	9.86201e+06	1.00829e+07	1.29326e+07	1.34535e+07	1.38956e+07	1.45048e+07	1.51966e+07	1.46559e+07	1.11847e+07	1.12844e+07	1.10388e+07	1.25197e+07	1.1949e+07	1.36215e+07	8.6464e+06	9.32472e+06	9.59893e+06	9.11839e+06	C00387	ko00230,ko01100,ko01232,ko02010
MWS00123g	UPLC-MS/MS	180.1	91.06	-	-	179.095	C10H13NO2	[M+H]+	L-Homophenylalanine	Amino acids and derivatives	Amino acids and derivatives	943-73-7	2	-	6955.97	18516.7	17379.9	19826.6	9676.07	7950.95	17126.1	5965.96	14519.1	9676.07	20005	18340	18377.6	10933.6	18953.8	25825	15898.3	13340	38573.9	35754	34759	45683	39738.3	40733.6	77353.4	64573.6	73266.2	24774.6	31237.3	38978.1	48486.5	C17235	ko00400,ko00966,ko01100,ko01110,ko01210
Lmjp002931	UPLC-MS/MS	180.1	120.08	-	-	179.095	C10H13NO2	[M+H]+	Fusaric acid*	Organic acids	Organic acids	-	1	-	3.22977e+06	3.27194e+06	2.44491e+06	2.49497e+06	2.7323e+06	2.89429e+06	3.33017e+06	3.01781e+06	2.6759e+06	3.22318e+06	3.2654e+06	3.88897e+06	3.87673e+06	4.52045e+06	3.99615e+06	6.21458e+06	5.6646e+06	4.44358e+06	1.28887e+07	1.34033e+07	1.39809e+07	1.76963e+07	1.72585e+07	1.51975e+07	2.50811e+07	2.59701e+07	2.76497e+07	8.37884e+06	7.87971e+06	9.29075e+06	8.26934e+06	-	-
ZbWp002423	UPLC-MS/MS	180.1	120.08	-	-	179.095	C10H13NO2	[M+H]+	N-methylphenylalanine*	Amino acids and derivatives	Amino acids and derivatives	-	1	-	2.29132e+06	2.37146e+06	2.52219e+06	2.68993e+06	2.55217e+06	2.51412e+06	2.63638e+06	2.72385e+06	2.56413e+06	2.81846e+06	3.13779e+06	2.63759e+06	3.5703e+06	3.50343e+06	3.46964e+06	4.63556e+06	4.32107e+06	4.93829e+06	1.08134e+07	1.10025e+07	1.24955e+07	1.38325e+07	1.23862e+07	1.30642e+07	2.08284e+07	1.90686e+07	2.36865e+07	7.1791e+06	8.63184e+06	7.67448e+06	8.75449e+06	-	-
MWS1771	UPLC-MS/MS	196.1	91.05	-	-	195.089	C10H13NO3	[M+H]+	L-Tyrosine methyl ester	Amino acids and derivatives	Amino acids and derivatives	1080-06-4	3	-	164936	171516	129018	197012	171013	151482	186569	208500	220937	182165	159490	199742	177073	206125	227242	283168	292626	262634	332757	331466	308550	285722	288812	255827	287315	346966	260267	218137	219102	237782	215161	C03404	-
pme0109	UPLC-MS/MS	212.09	166.09	-	-	211.084	C10H13NO4	[M+H]+	Methyldopa	Amino acids and derivatives	Amino acids and derivatives	555-30-6	3	-	31845.5	27170.4	24239.6	27352.3	15740.7	19534.2	27449.8	21982	22499.8	34593.4	36627.2	42694.9	19105.1	24336.5	22204.2	21204.2	23780.6	28390.3	19143.8	21269.6	20844.7	11414.5	14463.5	28875.3	21627.8	28606.3	15267.8	30139.8	29894.7	24268.1	20355.8	C07194	-
Lmrj002244	UPLC-MS/MS	195.11	70.06	-	-	194.106	C10H14N2O2	[M+H]+	Cyclo(Pro-Pro)	Amino acids and derivatives	Amino acids and derivatives	6708-06-1	3	-	10005	3875.07	5649.64	5647.64	1884.43	5005	5005	3340	5005	8340	3761.51	5996.45	6775.57	9410.86	4709.92	8340	10005	9414.19	9411.37	5649.64	13340	15005	8340	11289.6	10005	23340	31670	6958.94	5392.54	8340	15005	-	-
Lmhp001430	UPLC-MS/MS	227.1	116.07	-	-	226.095	C10H14N2O4	[M+H]+	Cyclo(Pro-Glu)	Amino acids and derivatives	Amino acids and derivatives	-	2	-	118524	105102	133753	92666.6	101696	118545	135362	100702	109959	82320.2	155812	105361	84887.2	92247.4	90170	107566	112441	88944.2	111359	141100	124372	131966	119489	135965	185090	206719	188177	97017.8	127604	112160	118367	-	-
pme0264	UPLC-MS/MS	243.1	127.05	-	-	242.09	C10H14N2O5	[M+H]+	Thymidine	Nucleotides and derivatives	Nucleotides and derivatives	50-89-5	3	-	74682.1	75637.7	83223.1	88609.1	47226.7	46830.7	52811.7	67538.5	85285.8	65280.9	56192.9	66753.2	57991.3	52109.5	70869.4	66181.9	46289.2	55269.7	60035.8	73676.5	67697.4	46090.4	44933.9	40286.6	45080.7	59528	39842.7	63239.7	34150.9	51398	70517.4	C00214	ko00240,ko01100,ko01232
pme3184	UPLC-MS/MS	332.08	136.06	-	-	331.068	C10H14N5O6P	[M+H]+	2'-Deoxyadenosine-5'-monophosphate	Nucleotides and derivatives	Nucleotides and derivatives	653-63-4	3	-	106048	76243.8	96573.2	71795.2	87045.1	84504.4	105469	95938.5	153038	85773.8	84504.4	78149.8	97158.8	115635	128341	83231.2	101658	93052.1	94669.1	71160.5	97209.8	110098	85137.2	91491.8	113727	114999	142879	90855.2	104095	99115.8	85773.8	C00360	ko00230,ko01100,ko01232
pmb0981	UPLC-MS/MS	348.07	136.06	-	-	347.063	C10H14N5O7P	[M+H]+	Adenosine 5'-monophosphate	Nucleotides and derivatives	Nucleotides and derivatives	61-19-8	3	-	3.45695e+06	3.69993e+06	3.25501e+06	3.61546e+06	3.61897e+06	3.77776e+06	2.48339e+06	3.26771e+06	3.28799e+06	3.15864e+06	3.46703e+06	3.82975e+06	3.55074e+06	2.48989e+06	2.72313e+06	2.10716e+06	2.18028e+06	2.2533e+06	1.3636e+06	1.37367e+06	1.22e+06	1.71303e+06	1.76986e+06	1.69586e+06	1.18112e+06	881326	1.09233e+06	1.71144e+06	2.18885e+06	1.82583e+06	1.9214e+06	C00020	ko00230,ko00908,ko01100,ko01110,ko01232,ko01240
Zmjn001030	UPLC-MS/MS	346.06	211	-	-	347.063	C10H14N5O7P	[M-H]-	Adenosine 2'-Phosphate	Nucleotides and derivatives	Nucleotides and derivatives	130-49-4	3	-	86826.3	142629	116711	153856	143507	214660	243186	224246	199855	217203	215063	249955	229235	222495	189583	130138	266641	251292	270327	245131	283662	292748	340961	326360	272279	280609	139902	198574	198612	208493	224741	C00946	-
pmb0998	UPLC-MS/MS	364.07	152.06	-	-	363.058	C10H14N5O8P	[M+H]+	Guanosine 5'-monophosphate	Nucleotides and derivatives	Nucleotides and derivatives	85-32-5	3	-	177835	197203	159203	204144	152465	197823	182035	183575	139151	164736	188036	152850	159861	161177	174489	123408	112791	116497	64443.2	85775.8	78787.1	76280.5	54797.2	58175.5	66699	56704.3	68042	113096	136746	104853	89233.6	C00144	ko00230,ko01100,ko01232
Lhsp101905	UPLC-MS/MS	167.11	93.07	-	-	166.099	C10H14O2	[M+H]+	Actinidialactone	Terpenoids	Monoterpenoids	76729-80-1	3	-	362272	374017	394901	409544	419665	428535	509538	363791	431514	370012	374453	379891	446153	468251	424061	456436	387271	387395	460935	462376	427015	463825	487417	378449	418202	547786	765753	390214	581145	408091	645147	-	-
Lmdp003146	UPLC-MS/MS	167.11	93.07	-	-	166.099	C10H14O2	[M+H]+	Rhododendrol	Phenolic acids	Phenolic acids	501-96-2	3	-	206974	193345	225141	223703	279384	115392	383302	254236	238245	223479	255440	226585	352918	290498	387759	235297	238220	232465	347152	320980	293393	251285	264368	283240	344226	363106	510507	226589	391980	284293	356933	-	-
pmn001681	UPLC-MS/MS	165.09	149.06	-	-	166.099	C10H14O2	[M-H]-	1-(4-Methoxyphenyl)-1-propanol	Phenolic acids	Phenolic acids	5349-60-0	3	-	406510	372158	323206	404154	374876	427857	447531	367190	424615	340652	374459	410217	413181	378513	442059	366192	394434	405492	429487	428353	351556	393602	329991	276940	357776	391867	367506	208085	238959	234557	246174	-	-
MW0103463	UPLC-MS/MS	428.03	132.1	-	-	427.029	C10H15N5O10P2	[M+H]+	Adenosine-3'-5'-diphosphate	Nucleotides and derivatives	Nucleotides and derivatives	1053-73-2	3	-	1.13264e+06	829249	1806670	1.28692e+06	1.34874e+06	1.27534e+06	1.64691e+06	1.79786e+06	1.81738e+06	1.81686e+06	1.81042e+06	1.77599e+06	4.27763e+06	5.06658e+06	4.24374e+06	7.00331e+06	7.69249e+06	7.32985e+06	1.44007e+07	1.40914e+07	1.42671e+07	9.25644e+06	1.06557e+07	1.06164e+07	5.0739e+06	1.45648e+07	1.86414e+07	8.20546e+06	6.46037e+06	7.79209e+06	6.84931e+06	C00054	ko00230,ko00770,ko00920,ko01100
pme2117	UPLC-MS/MS	426.02	158.93	-	-	427.029	C10H15N5O10P2	[M-H]-	Adenosine 5'-diphosphate	Nucleotides and derivatives	Nucleotides and derivatives	58-64-0	3	-	903595	866336	887869	938109	1.06013e+06	859974	886031	932882	1.11696e+06	878637	970698	538386	808914	994812	949097	957488	921709	975020	809483	773745	655316	643202	687073	667596	638090	569971	447885	672622	698462	718563	697743	C00008	ko00190,ko00195,ko00230,ko00908,ko01100,ko01110,ko01232,ko01240
Lcsp000522	UPLC-MS/MS	213.12	70.07	-	-	212.116	C10H16N2O3	[M+H]+	Prolylproline	Amino acids and derivatives	Amino acids and derivatives	20488-28-2	2	-	68469.3	76170.8	107909	92331.5	70464.1	94144.3	63236	86293	95042.1	94368.8	88878.9	120673	81636.6	99438.8	134785	219096	189403	135529	347780	365988	406196	369987	384800	292304	463469	531279	437909	177242	192334	215689	202206	-	-
pmb0034	UPLC-MS/MS	277.1	148.06	-	-	276.096	C10H16N2O7	[M+H]+	L-α-Glutamyl-L-Glutamic Acid	Amino acids and derivatives	Amino acids and derivatives	3929-61-1	3	-	48036	57494.2	62233.5	54789.8	53436.6	54698.5	62902.9	60888.2	75953.9	74400.2	68044	65688.1	45321.4	73070.2	80488.6	64940.2	66300.1	38440.7	66921.8	37425.5	67638.2	42577.7	56931.8	100206	96721	103997	113720	64191.6	88308.6	72385.6	78152.5	C01425	-
MWS0994	UPLC-MS/MS	351.08	164.03	-	-	352.087	C10H16N4O10	[M-H]-	N-Carbamoyl-L-aspartate	Amino acids and derivatives	Amino acids and derivatives	13184-27-5	3	-	11698.3	8984.45	18651.9	16645	18331.8	8444.22	17494.2	21295.4	12678.3	19928.9	11698.8	25883.1	21546	20948	29086.4	12838.4	23677.6	12223.6	13189.1	10173.3	13838.8	18552.7	16763.4	21241.2	10975.5	22235	12192.2	14977.6	20031.2	19733.8	23680.1	C00438	ko00240,ko00250,ko01100,ko01240
mws0832	UPLC-MS/MS	241.13	170.09	-	-	240.122	C10H16N4O3	[M+H]+	2-(4-Aminobutanamido)-3-(1-methyl-1H-imidazol-5-yl)propanoic acid	Organic acids	Organic acids	584-85-0	3	-	40816.2	25244	23663.8	22419.7	37858.9	28205.2	21618.6	28890.2	38924.3	31670	45023.3	32880.1	27006.8	36622.2	75005	31825.2	30762.9	47787.7	37728	32383.6	30660.9	26035.5	29601.5	34808.3	21795.8	29480.4	28400	29582.1	33659.5	34177.2	36022.6	C01262	ko00340,ko00410,ko01100
Zayn001165	UPLC-MS/MS	295.07	133.01	-	-	296.074	C10H16O10	[M-H]-	(S)-Malic acid-1-O-beta-D-glucopyranoside	Organic acids	Organic acids	-	2	-	380858	365442	360958	360956	298497	308703	402955	302855	340658	313095	363423	322501	415470	411792	405349	339170	355873	294140	355873	412522	385650	329002	334085	329768	378388	361727	400178	321047	335538	350106	336305	-	-
Wmmn002441	UPLC-MS/MS	183.03	124.02	-	-	184.11	C10H16O3	[M-H]-	(E)-Linalool-1-oic acid	Lipids	Free fatty acids	-	3	-	48340	66670	57171.3	65005	46675.3	58340	60005	88340	88340	73340	45530.8	80005	70005	50005	60005	96670	93340	81670	80149.6	110005	110005	42243.5	68340	70005	63340	90005	80005	66670	59240.4	80005	115005	-	-
pme1086	UPLC-MS/MS	306.08	143.05	-	-	307.084	C10H17N3O6S	[M-H]-	Glutathione reduced form	Amino acids and derivatives	Amino acids and derivatives	70-18-8	1	-	3.37977e+06	2.35683e+06	2.61761e+06	2.78335e+06	2.55827e+06	2.7154e+06	2.72411e+06	2.98375e+06	3.38343e+06	3.01514e+06	3.78555e+06	3.37365e+06	3.28424e+06	3.31794e+06	3.31978e+06	4.13785e+06	5.25927e+06	5258932	6.96133e+06	6.14966e+06	5.43259e+06	7.44583e+06	7.75141e+06	6.04768e+06	8.193e+06	7.49307e+06	7.76215e+06	3.89442e+06	3.76517e+06	3.90243e+06	3.74526e+06	C00051	ko00270,ko00480,ko01100,ko01240,ko02010
Lmrj002087	UPLC-MS/MS	247.13	86.09	-	-	246.122	C10H18N2O5	[M+H]+	L-Isoleucyl-L-Aspartate	Amino acids and derivatives	Amino acids and derivatives	-	3	-	204764	211011	209082	190497	258968	232633	169429	201587	171185	246562	243775	208931	219603	228972	251896	274070	334587	309085	330254	303248	276525	270575	289043	296762	450177	333817	349410	257409	278716	256618	305659	-	-
MWS201437	UPLC-MS/MS	247.13	86.0968	-	-	246.122	C10H18N2O5	[M+H]+	Leu-Asp	Amino acids and derivatives	Amino acids and derivatives	32949-40-9	3	-	372818	394873	382559	353466	349524	342548	390857	334386	370316	548096	560811	561158	472792	539966	493866	824460	763175	683996	1.08373e+06	1.04566e+06	1.08852e+06	1.02572e+06	994902	1.04312e+06	911391	1.01118e+06	914618	628236	747348	611466	660487	-	-
Zmdp001647	UPLC-MS/MS	247.13	184.1	-	-	246.122	C10H18N2O5	[M+H]+	γ-Glutamyl-L-valine	Amino acids and derivatives	Amino acids and derivatives	-	1	-	65201.1	79605	68000	147076	101167	132673	121089	123828	110583	120780	140576	132148	156756	154786	182460	142652	151549	148182	268965	229961	255995	173027	240046	221536	529763	655984	604118	207342	187222	179661	175460	-	-
pmb2657	UPLC-MS/MS	289.12	131.08	-	-	290.123	C10H18N4O6	[M-H]-	Argininosuccinic acid	Organic acids	Organic acids	2387-71-5	3	-	105003	119847	115563	75246.9	82148.7	89530.9	88204.2	119130	136965	79388.4	93194.1	158359	129472	100090	130571	109904	132681	116201	114174	107003	131435	49258.1	118683	137842	126974	95266.9	116385	86979.8	82160.7	73865.7	79388.4	C03406	ko00220,ko00250,ko01100,ko01110,ko01230
MWStz063	UPLC-MS/MS	170.15	152.14	-	-	169.147	C10H19NO	[M+H]+	2-Ethyl-2,6,6-trimethylpiperidin-4-one	Alkaloids	Piperidine alkaloids	133568-79-3	3	-	143535	167923	180363	119163	145167	153282	97195.6	158008	105254	142168	110599	147481	169583	177582	185007	128652	115292	139125	143537	115976	123213	172935	146795	121996	117973	122666	116634	123568	123569	154353	124577	-	-
pmf0348	UPLC-MS/MS	187.13	97.06	-	-	188.141	C10H20O3	[M-H]-	2,6-Dimethyl-7-octene-2,3,6-triol	Others	Alcohol compounds	73815-21-1	3	-	348340	219073	218877	201570	153726	330005	668340	249496	300005	187317	321670	211821	315005	271670	268340	343340	293340	257562	311670	380005	199536	323340	375005	208667	215113	310005	353340	173928	214803	171030	190374	-	-
pmb0962	UPLC-MS/MS	235.17	118.09	-	-	234.158	C10H22N2O4	[M+H]+	L-Lysine-Butanoic Acid	Amino acids and derivatives	Amino acids and derivatives	80407-71-2	3	-	5460.15	3295.97	7286.63	7249.94	8769.41	11670	9883.95	11468.7	13340	23340	15005	9745.82	35451.6	14324.6	17843.5	30961.9	43623.5	43641.5	163315	140958	153007	178459	198920	158004	520746	537864	535889	33407.1	63353	47860.7	69523.2	-	-
pmf0174	UPLC-MS/MS	157.16	157.16	-	-	158.167	C10H22O	[M-H]-	1-Decanol*	Others	Alcohol compounds	112-30-1	3	-	2.29412e+06	2.19629e+06	2.06095e+06	1.99254e+06	1.72738e+06	1.89445e+06	4.27068e+06	2.52516e+06	2.18485e+06	2.34132e+06	2.2803e+06	2.20586e+06	2.5353e+06	2.6392e+06	2.57886e+06	2.65086e+06	2.48125e+06	2.1691e+06	2.54485e+06	2.49453e+06	2.31381e+06	2.7367e+06	2.47767e+06	2.94058e+06	2.17559e+06	2.27425e+06	2.13453e+06	2.29053e+06	2.24256e+06	2.49994e+06	2.3008e+06	C01633	-
pmf0175	UPLC-MS/MS	157.16	157.16	-	-	158.167	C10H22O	[M-H]-	2-Decanol*	Others	Alcohol compounds	1120-06-5	3	-	3.24779e+06	3.32994e+06	2.70311e+06	2.76929e+06	2.40138e+06	2.66905e+06	6.35218e+06	3.58691e+06	3.18753e+06	3.26922e+06	2.99318e+06	2.73758e+06	3.72343e+06	3.75094e+06	4.12152e+06	3.84601e+06	2.9505e+06	3.23004e+06	3.95766e+06	3.16117e+06	3.10105e+06	4.4767e+06	3.43762e+06	3.85891e+06	3.00389e+06	2.85415e+06	3.00562e+06	3.2921e+06	3.27375e+06	3.56345e+06	3.26801e+06	-	-
mws0018	UPLC-MS/MS	203.22	84.08	-	-	202.216	C10H26N4	[M+H]+	Spermine	Alkaloids	Alkaloids	71-44-3	3	-	5495470	1.07132e+07	9.62395e+06	9.17778e+06	8.50111e+06	9.80799e+06	9.11289e+06	3.94921e+06	9.03222e+06	7.67968e+06	9.10356e+06	9.25532e+06	8.68675e+06	1.20308e+07	9.87141e+06	9.59851e+06	8.74153e+06	9.12418e+06	2.37682e+06	9.21241e+06	9.08879e+06	2.20041e+06	1.13343e+07	9.26242e+06	1.11402e+07	1.14016e+07	9.25771e+06	8.34437e+06	8.26404e+06	5787945	8.80845e+06	C00750	ko00330,ko00410,ko00480,ko00770,ko01100,ko01240
Zmlp004119	UPLC-MS/MS	175.039	91.0557	-	-	174.032	C10H6O3	[M+H]+	Lawsone; 2-Hydroxy-1,4-Naphthoquinone	Quinones	Quinones	83-72-7	3	-	167584	170463	139229	72832.8	13340	180580	84880.5	102829	23340	60469.2	103205	164677	28551.8	154577	113518	96633.3	143029	66674.7	32423.9	102823	34736.7	40513.9	53095.3	120991	182013	184909	170487	93335.8	190680	140665	144487	C10368	-
Ladp002935	UPLC-MS/MS	190.05	144.04	-	-	189.043	C10H7NO3	[M+H]+	3-quinolinecarboxylic acid	Alkaloids	Quinoline alkaloids	-	3	-	38340	49375.9	50005	45901.8	57228.7	48340	95005	123340	53020.2	73340	88340	33666.7	75005	35908.5	35922.5	38153.6	71670	68340	86670	71496.6	33656.7	56670	38145.6	71670	0	0	0	60005	51670	26934.7	65005	-	-
Zmtn001624	UPLC-MS/MS	188.04	144.05	-	-	189.043	C10H7NO3	[M-H]-	N-Acetylisatin	Alkaloids	Plumerane	574-17-4	3	-	52441.8	35600.2	59329.4	66874.5	46384.1	67965.7	41742.8	48017.8	43148.6	52855.1	41145.7	42682.8	64022.9	61888	43751.8	64719.7	76711.2	71198.5	54582.8	60819.1	63642.3	68235.5	65281.8	70110	47464.8	56090.6	52863.3	42071.2	46391.3	48243.1	55013.2	C02172	ko00380
Zmtn001464	UPLC-MS/MS	204.03	160.04	-	-	205.037	C10H7NO4	[M-H]-	4,8-Dihydroxyquinoline-2-carboxylic acid	Organic acids	Organic acids	59-00-7	3	-	95807.8	102097	99144.8	100024	96148.6	100475	77051	92497.9	76335.9	78965.3	81570.9	87983.6	87771.1	132582	88684.1	73692.5	58791	81636.1	93984.3	89896.9	115188	92124	93047	79826	56159	64580.5	71071.9	71071.9	89806.6	92519.1	83448.1	C02470	ko00380
Ladp002110	UPLC-MS/MS	206.04	160.04	-	-	205.037	C10H7NO4	[M+H]+	4-hydroxy-2-oxo-1,2-dihydroquinoline-3-carboxylic acid	Alkaloids	Quinoline alkaloids	73776-24-6	1	-	79355.3	117270	149507	156087	150516	115505	154209	173103	200085	149524	416317	207722	313628	257826	282446	369915	513048	463711	662594	809670	826235	988542	747660	926047	1.24535e+06	1.32865e+06	1.28287e+06	491954	509496	509763	452025	-	-
MWS1875	UPLC-MS/MS	143.05	115.05	-	-	144.058	C10H8O	[M-H]-	2-Naphthol*	Phenolic acids	Phenolic acids	135-19-3	3	-	178121	201947	174435	214062	183116	183043	184326	179682	152024	182882	165402	169201	212971	186860	168647	187144	165791	178685	165955	191246	176735	171281	183974	196717	150534	148926	164306	185056	191503	191393	165004	C11713	-
MWS2066	UPLC-MS/MS	143.05	115.06	-	-	144.058	C10H8O	[M-H]-	1-Naphthol*	Phenolic acids	Phenolic acids	90-15-3	3	-	139976	135372	127279	135873	147451	126646	133002	122782	120237	134996	122770	125364	128954	121175	127454	148692	155344	129140	127329	147153	127493	127373	123502	127865	128882	135482	105096	136573	131005	120415	146178	C11714	-
Wagp002530	UPLC-MS/MS	177.06	117.03	-	-	176.047	C10H8O3	[M+H]+	2-Methoxy-1-benzofuran-5-carbaldehyde	Others	Others	-	2	-	27551.9	19940.7	15005	20702.7	24199.4	26517.3	52927.8	23946.4	32327.1	42639.9	17154.9	26670	61339.5	25867.2	60480.5	50004.7	25562.2	36819.5	24931.6	33999.1	54789.8	51742	20005	41365.3	17154.9	51760.1	53181.3	36591.7	48824.7	63257.2	61325.3	-	-
Zbzp003763	UPLC-MS/MS	177.05	134.04	-	-	176.047	C10H8O3	[M+H]+	11-methoxy viburtinal	Terpenoids	Monoterpenoids	-	3	-	529689	457022	609060	560773	437119	516122	550312	588875	463807	604391	629347	455555	557798	462718	524032	380944	435333	589020	309258	441361	368745	510245	531482	574002	432277	376019	336734	510784	534564	437337	481391	-	-
pme3140	UPLC-MS/MS	175.04	147.05	-	-	176.047	C10H8O3	[M-H]-	6-Hydroxy-4-methylcoumarin	Lignans and Coumarins	Coumarins	2373-31-1	3	-	28035.9	37148.6	47929.8	30894.8	48730.5	47951.3	30930.6	38152.3	29150.9	29583.6	35820.4	46883.4	21394.3	56813.6	42808.7	32758.4	55481.1	36724.3	30166.1	48059.4	22907.8	30508.4	35427.4	36646.1	39599.9	54856.4	65579.4	22002.4	56442.1	27961	28933.6	-	-
Zahp007439	UPLC-MS/MS	177.05	149.02	-	-	176.047	C10H8O3	[M+H]+	3,4-Methylenedioxycinnamaldehyde	Others	Aldehyde compounds	58095-77-5	3	-	94941	107379	109261	95636.4	91919.3	100198	82009.1	104574	99599	95205.7	96950.4	105491	115482	107525	85992.2	103747	87473.4	95883.7	92414.8	112016	114214	86964.6	88703.5	107801	77347.9	75816	78789.6	83724.1	91920.2	88152.3	95859.9	-	-
Wcqn003284	UPLC-MS/MS	175.04	157.03	-	-	176.047	C10H8O3	[M-H]-	alpha-Hydrojuglone	Quinones	Quinones	481-40-3	2	-	87744	96670	86670	50489.5	96670	83340	52918.7	80005	58340	65005	30525.2	48041.2	35005	36670	43340	60005	10952	53340	19953.6	26670	15746.3	11670	20943	21670	51670	32534.6	56670	40894.8	48340	26670	43340	-	-
MWSmce221	UPLC-MS/MS	193.05	91.05	-	-	192.042	C10H8O4	[M+H]+	5,7-Dihydroxy-4-methylcoumarin	Lignans and Coumarins	Coumarins	2107-76-8	3	-	82208.7	119006	127976	87578.5	137797	151561	138340	158706	144551	119936	187823	153471	113627	141168	55005	182553	137445	188177	104493	106785	90767.4	166957	154083	180053	205414	150418	112394	172991	133340	142446	141670	-	-
Cmpp003619	UPLC-MS/MS	193.05	105.07	-	-	192.042	C10H8O4	[M+H]+	6,7-Dihydroxy-4-methylcoumarin	Lignans and Coumarins	Coumarins	529-84-0	3	-	62682.7	105852	83137.8	77598.5	91374.2	62209.2	114083	41051.3	119435	95204.8	68162.4	74582.7	93050.5	112236	95617	116665	55956.4	89963.3	106471	118226	131212	106661	82029.4	69280.8	158294	154333	309092	105021	191400	83291	166277	-	-
Zbsp004940	UPLC-MS/MS	193.05	133.03	-	-	192.042	C10H8O4	[M+H]+	6-Hydroxy-7-methoxycoumarin*	Lignans and Coumarins	Coumarins	-	3	-	131875	274679	246669	179717	136844	236547	180402	130799	214682	185081	135096	282309	150991	251794	259424	316675	277218	316210	269642	213661	289941	302658	278487	147801	321504	304337	174414	232730	169337	268292	162101	-	-
MWSCX014	UPLC-MS/MS	193.05	133.03	-	-	192.042	C10H8O4	[M+H]+	Scopoletin (7-Hydroxy-6-methoxycoumarin)*	Lignans and Coumarins	Coumarins	92-61-5	3	-	165517	171519	132881	179637	168410	144664	186083	194129	163815	193287	221008	178845	144280	173281	202302	141267	163289	209883	190004	186723	253416	190163	324255	363761	218684	144910	229041	178942	208881	172129	136667	C01752	ko00999,ko01110
Lmqn002978	UPLC-MS/MS	207.03	135.04	-	-	208.037	C10H8O5	[M-H]-	Fraxetin (7,8-Dihydroxy-6-methoxycoumarin)	Lignans and Coumarins	Coumarins	574-84-5	3	-	12713.7	19003.6	22358.6	28412.3	26642.9	28501.1	18435.4	11123.6	16705.7	17203.8	16466.9	19777.8	6876.93	12043	8683.33	9509.01	14625.3	18112.8	8788.26	5989.27	6054.91	12981.4	11670	15482.4	20040.3	8687.15	6027.95	9585.47	15677.5	14625.3	13062.5	C09265	ko00999,ko01110
Lmbp002962	UPLC-MS/MS	209.05	194.02	-	-	208.037	C10H8O5	[M+H]+	Isofraxetin	Lignans and Coumarins	Coumarins	50656-75-2	1	-	158340	79944.7	155005	120005	170005	84509.1	140005	218340	94906.5	70063.8	216670	79954.5	161670	97584.2	186670	110345	54210.8	132574	128340	84029.8	35992.6	44789.2	58340	120005	125005	64602.8	33657.8	116670	78340	88340	66670	-	-
Hmln002597	UPLC-MS/MS	193.05	161.02	-	-	216.04	C10H9NaO4	[M-Na]-	Sodium ferulate	Phenolic acids	Phenolic acids	24276-84-4	1	-	1.32212e+06	3336750	1851670	1103340	2158340	1915005	1.60831e+06	1430005	2008340	2445005	1.24634e+06	2065005	2275005	2503340	2185005	2130005	2266670	2305005	1.43498e+06	2290005	2595185	1.47529e+06	2658540	2546670	2754480	2526670	2903675	2672240	2908820	2757910	2744200	-	-
pme1651	UPLC-MS/MS	176.07	130.07	-	-	175.063	C10H9NO2	[M+H]+	Indole-3-acetic acid (IAA)	Alkaloids	Plumerane	87-51-4	3	-	30005	27021.6	46670	38340	56670	58340	48340	32098.9	25046.6	53340	23024.6	22110.8	15691.7	17860	16111.6	18340	17369.4	9985.81	38340	11207.6	9893.96	23340	10005	10741.1	11670	5928.95	9571.76	18340	11043.8	15828	13461	C00954	ko00380,ko01100,ko04075
Zmbp002142	UPLC-MS/MS	187.09	144.05	-	-	186.079	C11H10N2O	[M+H]+	Deoxyvasicinone	Alkaloids	Alkaloids	530-53-0	3	-	64607.8	88340	67838.8	95005	81670	69114.8	21670	61907	61907	60105.4	85928.4	45005	59264.1	81117	49597	66670	79573.3	56009.8	89261.7	109682	73692.5	84439.5	47165	47172.9	69324.1	73363.2	71903.9	87412.5	41029.8	68646.9	33863.2	C10659	-
Wbjp001317	UPLC-MS/MS	203.08	130.07	-	-	202.074	C11H10N2O2	[M+H]+	vasicinone	Alkaloids	Alkaloids	486-64-6	1	-	245427	268987	247881	226801	224836	227783	229228	235057	212764	218677	280339	265213	310219	311759	274386	305311	247361	291106	294020	314633	263588	413291	439421	398890	470511	494290	452212	317578	315255	287148	255979	-	-
Lmhn003373	UPLC-MS/MS	253.04	137.02	-	-	254.043	C11H10O7	[M-H]-	4-Hydroxybenzoylmalic acid	Phenolic acids	Phenolic acids	-	3	-	60971.5	47649.9	56014.7	66853.1	53512.5	53578.5	109747	82662.5	99844.7	152217	159785	136161	119144	76724	74155.2	150711	125193	117897	153685	91207.3	81440.7	125632	155161	82654.8	68192.2	81437.1	72652.9	86670	75449.1	99667.1	91264.6	-	-
Lmyn001519	UPLC-MS/MS	285.03	133.02	-	-	286.033	C11H10O9	[M-H]-	L-Malic acid-2-O-gallate	Phenolic acids	Phenolic acids	-	1	-	10568.4	8137.4	6148.61	8231.91	14389.1	5137.44	13276.8	8400.68	18340	3577.22	11670	1545.08	3595.9	11281	5005	14929.9	10245.1	6670	5005	8224.73	9742.08	8178.56	11896.8	8132.06	6131.06	10692.1	18340	13301.3	6673.1	7184.05	8130.54	-	-
pme2244	UPLC-MS/MS	190.09	118.07	-	-	189.079	C11H11NO2	[M+H]+	3-Indolepropionic acid	Alkaloids	Plumerane	830-96-6	2	-	6670	3533.72	6670	17281.5	11670	21670	16670	17324.5	10005	11526.2	8340	10136.9	29747.5	22790.5	14111.1	23340	27338.7	25574.5	67419.1	52024.5	69405.8	53786.1	49379.5	47633.3	76710.3	100034	130005	45072.8	27051	28226.3	23810.3	-	-
MWStz152	UPLC-MS/MS	206.08	118.07	-	-	205.074	C11H11NO3	[M+H]+	2-(Acetylamino)-3-phenyl-2-propenoic acid	Alkaloids	Alkaloids	5469-45-4	3	-	11803.3	4896.44	15891.4	13340	14663.3	28340	5668.65	15887.8	16670	23340	8340	6116.89	13443.2	48340	31429.7	18355.4	30475.9	10005	49307.2	37952.8	40005	10005	25630	18340	35204.3	21837	22993.7	22773.2	16660.6	10478.5	26670	-	-
MWStz282	UPLC-MS/MS	206.08	118.07	-	-	205.074	C11H11NO3	[M+H]+	3-Hydroxy-3-acetonyloxindole	Alkaloids	Plumerane	33417-17-3	2	-	11803.3	4896.44	15891.4	13340	14663.3	28340	5668.65	15887.8	16670	23340	8340	6116.89	13443.2	48340	31429.7	18355.4	30475.9	10005	49307.2	37952.8	40005	10005	25630	18340	35204.3	21837	22993.7	22773.2	16660.6	10478.5	26670	-	-
pmb0818	UPLC-MS/MS	206.08	145.05	-	-	205.074	C11H11NO3	[M+H]+	Methoxyindoleacetic acid	Alkaloids	Plumerane	3471-31-6	3	-	530770	695287	589639	807350	787273	758962	1.00067e+06	878606	926190	1.05731e+06	823238	1.00737e+06	1.88855e+06	1.87946e+06	1.67855e+06	2.9297e+06	2.7286e+06	2.88261e+06	6.95314e+06	7.15213e+06	6.56205e+06	7.86309e+06	7.80271e+06	8.29495e+06	1.20936e+07	1.20518e+07	1.06238e+07	3.70778e+06	3.72277e+06	3.6646e+06	2.90447e+06	C05660	ko00380
Lmrn003201	UPLC-MS/MS	204.07	158.06	-	-	205.074	C11H11NO3	[M-H]-	Indole-3-lactic acid	Alkaloids	Plumerane	1821-52-9	3	-	1670	3340	2339.61	4657.3	8340	3513.5	10041.7	11509.4	8340	3492.97	36670	6670	31670	35000.5	25005	10005	15005	15005	25614	30005	45005	11670	11158.9	10005	11670	4653.81	8340	8143.3	5005	13340	14809.6	C02043	-
Hmyp002656	UPLC-MS/MS	222.08	130.06	-	-	221.069	C11H11NO4	[M+H]+	Methyl dioxindole-3-acetate	Alkaloids	Plumerane	57061-18-4	1	-	393114	561090	559842	595971	585394	674531	669598	429335	466188	470518	632224	523696	146670	565851	639678	593403	393114	380449	547333	621080	611116	0	0	0	253340	557650	584745	523671	675598	511450	1.01517e+06	-	-
mws0282	UPLC-MS/MS	203.08	116.05	-	-	204.09	C11H12N2O2	[M-H]-	L-Tryptophan	Amino acids and derivatives	Amino acids and derivatives	73-22-3	1	-	675229	574420	660914	647687	718017	786876	957703	797466	869932	896886	973678	770353	1.71516e+06	1.90362e+06	1.61969e+06	2.79248e+06	3.03397e+06	2.93e+06	7.40171e+06	6.97162e+06	6.56883e+06	8.82742e+06	8.93895e+06	8.79731e+06	1.49124e+07	1.40036e+07	1.33873e+07	4.19562e+06	3.83279e+06	4.52393e+06	3.99092e+06	C00078	ko00260,ko00380,ko00400,ko00901,ko00966,ko00970,ko00996,ko01100,ko01110,ko01210,ko01230,ko01240
Zmbp002538	UPLC-MS/MS	205.1	146.06	-	-	204.09	C11H12N2O2	[M+H]+	1-Methoxy-indole-3-acetamide	Alkaloids	Plumerane	-	1	-	580267	475904	578319	603708	583609	597314	926670	705990	691526	718493	687396	861819	1.37634e+06	1.55782e+06	1.53609e+06	2.2074e+06	2.05008e+06	2.02754e+06	5.08205e+06	4.81966e+06	4.78057e+06	5.82912e+06	6.23144e+06	5.69297e+06	9.78748e+06	8.57928e+06	7.91377e+06	3.20442e+06	2.90122e+06	2.94731e+06	2.56443e+06	-	-
Zazp002547	UPLC-MS/MS	205.1	146.06	-	-	204.09	C11H12N2O2	[M+H]+	cyclo-(Gly-Phe)	Amino acids and derivatives	Amino acids and derivatives	10125-07-2	1	-	483099	480512	515243	577967	621057	498146	758311	579047	652176	633833	690226	626870	1.53434e+06	1.39216e+06	1.35801e+06	1.90514e+06	2.09357e+06	1.93162e+06	4.28776e+06	4.66826e+06	4.38993e+06	6.03675e+06	5.62871e+06	6.08063e+06	7.95067e+06	8.60423e+06	8.51422e+06	3.31309e+06	2.77148e+06	3.00658e+06	2.62895e+06	-	-
MWSmce056	UPLC-MS/MS	205.09	146.06	-	-	204.09	C11H12N2O2	[M+H]+	DL-Tryptophan	Amino acids and derivatives	Amino acids and derivatives	54-12-6	1	-	389701	404690	584980	768285	536940	578380	768285	563390	615410	669340	730221	657727	1.06682e+06	1.35336e+06	1.44858e+06	2.10191e+06	1.88504e+06	2.04963e+06	4.01859e+06	3.90541e+06	4.17028e+06	5.14866e+06	4.94763e+06	5.03446e+06	7.11533e+06	7.4914e+06	8.19921e+06	2.9612e+06	2.71257e+06	3.05911e+06	2.52439e+06	-	-
Wbjp001169	UPLC-MS/MS	221.09	130.06	-	-	220.085	C11H12N2O3	[M+H]+	o-Carboxy-5-hydroxytryptamine	Alkaloids	Alkaloids	-	1	-	379736	426673	465676	437595	484405	469722	399082	507565	444411	470218	435378	466812	703848	546423	535037	507149	532764	550742	728547	734999	721006	897086	824328	838191	1.17882e+06	1.0978e+06	1.22555e+06	588101	579565	614574	583135	-	-
Wbjp002330	UPLC-MS/MS	221.09	175.09	-	-	220.085	C11H12N2O3	[M+H]+	(3S)-1,3-dihydroxy-2,3,3a,4-tetrahydropyrrolo[2,1-b]quinazolin-9(1H)-one	Alkaloids	Alkaloids	-	3	-	14986.4	30611.5	19685.9	26432	29778.9	16412.7	45564.4	15197.2	11394.6	39516	25404.5	43294.7	27134.3	24000.4	46798.2	46638.1	46791.5	54572.5	41009.9	59381.8	70371	99616.7	66354.2	119565	172001	165788	101102	30572.9	57476.1	70653.1	75379.6	-	-
pme1228	UPLC-MS/MS	221.09	204.07	-	-	220.085	C11H12N2O3	[M+H]+	5-Hydroxy-L-tryptophan	Amino acids and derivatives	Amino acids and derivatives	4350-09-8	3	-	66303.7	69278.3	81647.2	79371.3	67025.9	68610.3	80376.8	91123.7	99248.6	100267	75541.7	76289.4	120332	106404	100853	85920.9	103934	102399	146657	131320	159561	188938	223906	66070.7	202234	236045	216095	94209.6	101164	106892	127755	C00643	ko00380,ko01100
Lhhp120823	UPLC-MS/MS	193.08	105.07	-	-	192.079	C11H12O3	[M+H]+	Eugenyl formate	Others	Others	-	3	-	508678	433033	430095	185485	450926	599393	220278	600856	544442	161100	222042	465987	166698	479770	157232	604826	560897	629786	197844	230110	533377	562240	492173	265595	271047	275108	832743	182956	214908	424299	228134	-	-
Lchp000218	UPLC-MS/MS	209.08	121.06	-	-	208.074	C11H12O4	[M+H]+	(R)-3-ethyl-7-hydroxy-6-methoxyphthalide	Others	Others	-	2	-	474906	555486	477950	693379	669983	705177	574007	765743	510954	677576	539950	653307	638938	526729	607921	582808	679259	718299	623173	610173	562672	486903	713799	932520	769906	582855	591252	537117	527504	551863	476573	-	-
MWSmce083	UPLC-MS/MS	207.07	133.03	-	-	208.074	C11H12O4	[M-H]-	Ferulic acid methyl ester	Phenolic acids	Phenolic acids	2309-07-1	3	-	19943.1	15302.5	14495.2	17765.1	17434.8	15832.9	14083.2	21307.7	14724.8	22468.2	14278.1	16018.1	19694.5	12105.5	19733.8	21306.5	22265.3	12795.2	17249.4	18359.9	16084.3	22880.7	15681	18216.3	18898.3	16017.3	16018.1	18759.5	17937.4	18983.3	22081.3	-	-
pmb2620	UPLC-MS/MS	207.07	133.07	-	-	208.074	C11H12O4	[M-H]-	3,4-Dimethoxycinnamic acid	Phenolic acids	Phenolic acids	2316-26-9	3	-	10388.4	9000	8621.49	6529.21	9215.45	7438.82	5013.57	10920.3	10175.4	8971.27	9594.74	7680.51	11518.5	10363.6	10199.3	8451.07	10746.9	6140.59	10792.4	13646.9	8063.94	8983.91	10194.9	10144.5	6144.4	14204	7340.56	12204.6	7296	6694.38	7045.69	-	-
Lmtp004382	UPLC-MS/MS	209.08	149.06	-	-	208.074	C11H12O4	[M+H]+	Sinapinaldehyde	Phenolic acids	Phenolic acids	4206-58-0	3	-	319686	235934	212442	297848	278921	183786	296244	266574	217550	284958	250234	243359	392198	257095	304362	214486	274839	251254	333831	237973	199503	228409	309470	206247	332522	272834	201210	161536	145578	183791	137886	C05610	ko00940,ko01100,ko01110
Lasp003707	UPLC-MS/MS	225.08	119.05	-	-	224.069	C11H12O5	[M+H]+	Acropyrone	Phenolic acids	Phenolic acids	-	3	-	52129.4	121140	103260	69411.3	78340	94838.7	109926	123426	70403.1	77055.1	60005	112962	69824	106719	89576.7	72505.4	55005	88032.7	94006.3	26670	84326.8	83853.4	142040	78948.8	90568.1	98435.2	80831.4	92430.7	119145	99458.2	84316.5	-	-
Zmgn002106	UPLC-MS/MS	206.08	58.03	-	-	207.089	C11H13NO3	[M-H]-	N-Acetyl-L-phenylalanine	Amino acids and derivatives	Amino acids and derivatives	2018-61-3	1	-	68340	33340	78299.7	40124.3	41670	26750.7	36670	15814.1	32830.3	34039.1	35005	43340	62203.2	31670	41670	21670	46200.2	38906.2	96670	141670	92396.7	106670	135005	72967.3	376863	948340	423059	61383.6	79525.3	124005	78905	C03519	ko00360,ko01100
Yacn003968	UPLC-MS/MS	206.08	147.04	-	-	207.089	C11H13NO3	[M-H]-	Cantleyine	Alkaloids	Alkaloids	30333-81-4	2	-	61670	31610.8	42556.8	42595.5	30432.8	42548.8	40005	49903.7	35253.2	17049.2	36527.3	34042.7	48626.7	24318.5	40118.8	30393.1	34039.1	20669.2	71827.5	72186	74148.7	94959.3	80351.3	94806.9	328151	328155	453828	61992.9	85639	63186.1	61996.6	C09933	-
Zbqn004590	UPLC-MS/MS	206.08	164.07	-	-	207.089	C11H13NO3	[M-H]-	N-(acetyl)phenylalanine	Amino acids and derivatives	Amino acids and derivatives	-	1	-	61670	57621.1	31612.2	48856	37705.7	30401.4	41467.1	42568.5	38909.8	37585	33340	42600.6	52279.7	38916.9	68104.5	40168.3	31615.8	36477.3	120005	117962	70518.4	100005	143340	117958	374335	337070	446156	68155.4	103969	62006.3	65653.3	-	-
mws0520	UPLC-MS/MS	224.09	136.08	-	-	223.084	C11H13NO4	[M+H]+	N-Acetyl-L-tyrosine	Amino acids and derivatives	Amino acids and derivatives	537-55-3	3	-	11670	16670	23340	13340	15005	16670	11670	16670	40005	20005	10005	21670	33340	25005	16670	20005	70005	28813.6	53340	56670	56670	46670	48340	26670	51670	65005	25005	43340	23340	26670	16166.5	-	-
MWS4296	UPLC-MS/MS	223.11	120.08	-	-	222.1	C11H14N2O3	[M+H]+	Glycylphenylalanine*	Amino acids and derivatives	Amino acids and derivatives	3321-03-7	3	-	504726	444818	326099	457415	551399	545589	487502	577286	555878	632592	690169	530732	569999	669926	504248	691983	883027	898322	887680	657385	473897	509304	576339	538022	919707	842612	585469	623053	863340	703894	721670	-	-
mws5042	UPLC-MS/MS	223.11	120.09	-	-	222.1	C11H14N2O3	[M+H]+	L-Glycyl-L-phenylalanine*	Amino acids and derivatives	Amino acids and derivatives	721-66-4	3	-	535429	573234	417112	722143	499859	779988	527191	681831	41367.4	858869	855176	743207	484576	843057	746384	1.04983e+06	1.10072e+06	1.16597e+06	1.07193e+06	654491	694180	633597	680701	690435	706911	888877	678039	539500	639410	707659	426530	-	-
MWS20645	UPLC-MS/MS	239.1	136.08	-	-	238.095	C11H14N2O4	[M+H]+	Gly-Tyr	Amino acids and derivatives	Amino acids and derivatives	658-79-7	1	-	69775.8	82203.6	105828	69777.6	79825.8	76870.8	70892.4	92282.9	94019.4	115300	115506	119091	110574	78149.3	104940	116860	131171	178758	96383.8	80429.6	85160.9	70368.2	77474.1	62689.6	101180	106529	91112.1	74363.2	86844.9	89312.5	81486.7	-	-
pma3101	UPLC-MS/MS	256.08	124.04	-	-	256.082	C11H14NO6+	[M]+	Nicotinate D-ribonucleoside	Others	Vitamin	17720-18-2	3	-	622673	768212	770510	544252	561681	567782	507389	578508	628112	611950	630044	615378	824416	837823	967848	1.29391e+06	1.39547e+06	1.38057e+06	1.68476e+06	1.99347e+06	1.54889e+06	1.15753e+06	1.53257e+06	1.35391e+06	1.32376e+06	1.2956e+06	1.47054e+06	766775	884740	924281	1.04895e+06	C05841	ko00760,ko01100
Lafp003256	UPLC-MS/MS	227.09	181.05	-	-	226.084	C11H14O5	[M+H]+	3,4'-Dihydroxy-3',5'-dimethoxypropiophenone	Others	Ketone compounds	136196-47-9	2	-	115138	116184	248340	260005	184620	130005	235022	290005	199653	348340	348340	124119	251670	130918	215388	156439	182628	305005	169520	105381	51543.1	153289	192765	265005	250920	130926	162404	260005	173574	205005	103147	-	-
Lafp002342	UPLC-MS/MS	243.09	140.05	-	-	242.078	C11H14O6	[M+H]+	2,3-Dihydroxy-1-(4-hydroxy-3,5-dimethoxyphenyl)propan-1-one	Phenolic acids	Phenolic acids	33900-74-2	3	-	201670	206670	216670	216670	195005	231670	283340	120412	173340	203340	121352	280005	130760	230005	125116	236670	330005	243340	186670	220005	226670	248340	193340	231670	251670	255005	143169	188340	124940	191670	77107.1	-	-
mws0675	UPLC-MS/MS	335.06	123.06	-	-	334.057	C11H15N2O8P	[M+H]+	β-Nicotinamide mononucleotide	Nucleotides and derivatives	Nucleotides and derivatives	1094-61-7	2	-	485710	403948	414167	503891	524022	522139	433114	494216	410389	675966	571422	577991	443503	435713	492856	431275	440258	400801	416233	422780	350695	397453	379870	386362	279222	199356	228574	429220	449407	381820	339610	C00455	ko00760,ko01100
pme1474	UPLC-MS/MS	298.1	136.06	-	-	297.09	C11H15N5O3S	[M+H]+	5'-Deoxy-5'-(methylthio)adenosine	Nucleotides and derivatives	Nucleotides and derivatives	2457-80-9	1	-	10699685	1.00473e+07	1.02495e+07	17150255	9.56279e+06	1.01876e+07	8965950	12779900	1.2066e+07	19466445	1.22201e+07	8.93296e+06	16815950	1.00673e+07	1.33688e+07	1.4131e+07	1.85998e+07	1.68786e+07	2.22789e+07	2.06856e+07	2.03698e+07	1.99919e+07	1.86505e+07	20061910	1.53984e+07	1.66836e+07	1.57612e+07	1.18292e+07	8.49124e+06	1.29572e+07	6.82134e+06	C00170	ko00270,ko00908,ko01100
Hmhp001812	UPLC-MS/MS	282.12	136.06	-	-	281.112	C11H15N5O4	[M+H]+	2'-O-Methyladenosine	Nucleotides and derivatives	Nucleotides and derivatives	2140-79-6	1	-	339092	442817	573659	480805	432634	445103	581517	558971	671161	726104	692332	777953	940443	616181	871910	949023	840940	1.04931e+06	1.95434e+06	1.41279e+06	1.31716e+06	1.18896e+06	918792	978541	1.66495e+06	1.73668e+06	1.52037e+06	912429	868557	737917	852624	-	-
pmb0197	UPLC-MS/MS	298.11	166.07	-	-	297.107	C11H15N5O5	[M+H]+	N7-Methylguanosine	Nucleotides and derivatives	Nucleotides and derivatives	20244-86-4	3	-	26238.1	24022	18930.4	23340	28386.5	15350.2	23340	8899.11	18400.1	17768.3	13326.7	27802.1	36162.7	36038	51916.4	49035.5	68722.9	46054	65395.4	57387.8	51388.6	38065.7	46893.2	30461.7	53543.4	35538.3	36026	34893.4	28560.1	22839.8	31612.1	C20674	-
Lmmn004032	UPLC-MS/MS	163.11	148.06	-	-	164.12	C11H16O	[M-H]-	Cis-Jasmone	Others	Ketone compounds	488-10-8	2	-	32326.4	23013.5	42739.9	25387.3	21165.5	20074.3	36989.8	29337.8	24783.5	21243.5	75005	21103.8	21845.3	36352.7	29957.5	38902.8	45005	36603	19974	108340	47202.4	51670	25518.4	31274.1	27253.2	23717	29345.4	27052.7	24158.6	26553.5	25373	C08490	-
Cmyp007180	UPLC-MS/MS	181.12	107.09	-	-	180.115	C11H16O2	[M+H]+	Dihydroactinidiolide	Others	Lactones	17092-92-1	2	-	266088	261495	235247	283684	208335	242148	291485	256356	238925	283623	250062	251458	413362	383101	434201	258527	242690	271588	384312	393382	368365	334493	342660	335027	276972	286950	238986	287253	274855	269463	289402	-	-
Zjyp110109	UPLC-MS/MS	181.12	121.1	-	-	180.115	C11H16O2	[M+H]+	oxyphyllone F	Terpenoids	Sesquiterpenoids	-	3	-	149677	152457	162800	167524	149364	163557	178424	179949	159710	184987	177798	167800	265466	264978	264353	181003	131325	166273	288412	251541	275659	194714	181238	216234	148740	169786	171618	165300	185299	194985	182560	-	-
Zbzp007397	UPLC-MS/MS	181.12	135.12	-	-	180.115	C11H16O2	[M+H]+	5,6,7,7a-tetrahydro-4,4,7a-trimethyl-2(4H)-benzofuranone	Others	Others	15356-74-8	2	-	188735	167451	163425	189405	203109	221810	202831	186821	163773	180612	173112	185705	311222	274976	274352	196859	166360	205652	309035	288413	256471	255969	251160	257791	173479	210296	190271	204047	197485	199086	196860	-	-
Wcop008480	UPLC-MS/MS	181.12	135.12	-	-	180.115	C11H16O2	[M+H]+	2,5-dimethyl-2,3,3a,7a-tetrahydro-1H-indene-1,3-diol	Terpenoids	Sesquiterpenoids	-	3	-	194047	182872	186922	203153	182871	177136	199076	191507	204461	198110	203743	204359	320284	293100	282163	195318	171218	229117	283412	288101	265346	236906	270120	253939	195609	209359	187385	200609	239355	223970	202810	-	-
HX1340	UPLC-MS/MS	197.12	133.1	-	-	196.11	C11H16O3	[M+H]+	epiloliolide*	Others	Others	-	3	-	676130	658766	624042	668105	685545	560535	747219	567866	496374	434074	409562	357587	531098	384030	553570	506590	490086	545398	577542	462670	462128	463690	586254	700413	787454	684078	558674	569447	452458	399350	413646	-	-
Lmjp004816	UPLC-MS/MS	197.12	133.1	-	-	196.11	C11H16O3	[M+H]+	Loliolide*	Terpenoids	Monoterpenoids	5989-02-6	3	-	676130	658766	624042	668105	685545	560535	747219	567866	496374	434074	409562	357587	531098	384030	553570	506590	490086	545398	577542	462670	462128	463690	586254	700413	787454	684078	558674	569447	452458	399350	413646	-	-
Hmcp009963	UPLC-MS/MS	180.14	123.07	-	-	180.138	C11H18NO+	[M]+	Candicine	Alkaloids	Phenolamine	6656-13-9	1	-	500130	379728	258461	226646	141533	221414	695912	487067	388207	449769	284509	254956	568834	635239	223150	327189	231306	226361	489225	583771	449480	498200	194500	378692	379150	379440	306862	349542	340890	358382	378289	C10575	-
Hmln008119	UPLC-MS/MS	197.12	153.12	-	-	198.126	C11H18O3	[M-H]-	Robinlin	Terpenoids	Terpene	-	1	-	151734	159558	141416	140846	129620	162149	179777	150001	154003	131212	136208	135362	155787	149028	185244	141818	148915	134288	155624	148167	171954	164540	163699	141901	171220	163567	154490	193428	173688	202646	215167	-	-
Zahn007990	UPLC-MS/MS	197.12	153.13	-	-	198.126	C11H18O3	[M-H]-	5-hydroxy-3,4-dimethyl-5-pentylfuran-2(5H)-one	Others	Others	-	1	-	222725	239226	213942	243491	205534	218589	256827	210512	227742	208898	223299	214263	246819	266029	243831	206924	204694	161246	227160	254440	236767	220189	254481	238037	252506	249691	261300	264230	319520	315919	299412	-	-
Lmxn008846	UPLC-MS/MS	197.12	153.13	-	-	198.126	C11H18O3	[M-H]-	Hydroxydihydrobovolide	Others	Lactones	6067-11-4	1	-	121258	127810	120156	111513	93733	118581	129105	109991	118666	97194.4	119612	106576	131653	123435	146566	112685	101828	123083	124663	132376	124599	115114	138014	126502	136160	127513	125217	153261	142436	151272	158297	-	-
mws0582	UPLC-MS/MS	322.11	130.05	-	-	321.099	C11H19N3O6S	[M+H]+	S-(Methyl)glutathione	Amino acids and derivatives	Amino acids and derivatives	2922-56-7	1	-	438154	556234	461256	435208	612712	637775	468243	392005	337189	326171	359039	381875	533085	290250	257544	269033	284895	329947	160744	167097	260005	186694	191875	180439	311182	310500	606313	668283	493591	657905	307022	C11347	-
Lmhp001461	UPLC-MS/MS	229.15	70.07	-	-	228.147	C11H20N2O3	[M+H]+	L-Prolyl-L-Leucine	Amino acids and derivatives	Amino acids and derivatives	52899-07-7	2	-	156449	146849	157377	204909	138468	132520	165633	163163	149523	154914	218631	159701	82986.9	207486	101203	140404	159665	290314	584515	260744	550460	491229	282624	508836	370147	826475	509590	293074	348358	167669	298448	-	-
Lcsp001861	UPLC-MS/MS	229.15	116.07	-	-	228.147	C11H20N2O3	[M+H]+	1-(2-Amino-4-methylpentanoyl)pyrrolidine-2-carboxylic acid	Amino acids and derivatives	Amino acids and derivatives	-	1	-	226966	190377	260867	241747	302051	232210	237923	247071	239551	247097	224321	268883	331732	278470	292449	495814	480160	431242	773310	807399	873997	837266	945715	919155	1.30147e+06	1.21657e+06	1.15964e+06	458730	458266	427506	469746	-	-
Zmdp002216	UPLC-MS/MS	261.14	86.1	-	-	260.137	C11H20N2O5	[M+H]+	L-γ-Glutamyl-L-leucine	Amino acids and derivatives	Amino acids and derivatives	2566-39-4	1	-	117545	111003	146670	136401	95013.9	158340	89369.9	90005	133340	112886	94074.2	89367.1	120005	98740.6	85005	127935	143340	170005	121352	101598	80901.1	113869	113340	158340	138340	104420	106670	120005	77945.8	190005	102744	-	-
Zbqp002414	UPLC-MS/MS	261.15	132.1	-	-	260.137	C11H20N2O5	[M+H]+	h-gamma-Glu-leu-oh	Amino acids and derivatives	Amino acids and derivatives	-	1	-	6670	3961.24	2984.96	43995.4	5005	6670	17240.6	5334.12	7465.86	9916.26	8340	13881.6	13340	10005	11670	15509.1	10005	18340	35005	35005	48340	71670	61670	45005	360005	675005	563340	43340	28654.3	70005	27398.8	-	-
pme1712	UPLC-MS/MS	275.12	145.1	-	-	276.132	C11H20N2O6	[M-H]-	L-Saccharopine	Amino acids and derivatives	Amino acids and derivatives	997-68-2	3	-	39310	61753.7	40215.3	57901.9	54233.7	43382.9	49896.3	53672.2	50989.2	38846.6	75748	54573.7	44563.2	56446	48824.7	64205.5	43788.5	43856.8	65745.3	50982.4	78974.8	51556.1	49008.5	52106.4	63187.9	78974.8	64701.5	46678.7	48025	58882.9	46676.5	C00449	ko00300,ko00310,ko01100,ko01110,ko01230
MWS1900	UPLC-MS/MS	215.13	153.13	-	-	216.136	C11H20O4	[M-H]-	Undecanedioic acid	Lipids	Free fatty acids	1852-04-6	1	-	58112	46297.7	51280.9	47741.2	43940.5	46941.9	69043	52373.2	29313.9	48672.9	48501.9	46968.4	60898.8	49712.9	46556.5	57316.8	56101.6	38659.1	51655.2	62206.8	52462.9	54020.8	56012.7	49006.1	57197.1	57591.1	58774.4	51393.2	52067.7	52474	60937	-	-
Wafn005535	UPLC-MS/MS	279.09	96.96	-	-	280.098	C11H20O6S	[M-H]-	Hydroxyundecenoic acid sulfate	Others	Others	-	3	-	63340	68340	70251.7	30111.7	25645.1	26766.7	32233.1	32339.5	35912.4	35005	46682.7	27872.2	40146.7	41704.4	24513.6	45722.8	46523.6	37915.6	94472.2	70738.9	81400.6	80022.7	71130.9	88090.6	238340	196189	233340	130005	51670	88340	91670	-	-
Wasn001627	UPLC-MS/MS	295.1	89.02	-	-	296.111	C11H20O9	[M-H]-	Glucosyl 2,3-Dihydroxy-2-Methylbutanoic Acid	Organic acids	Organic acids	-	1	-	3.5468e+06	3.77143e+06	3.41196e+06	3.62087e+06	3.38003e+06	3.4282e+06	3.68055e+06	4.62014e+06	3.71817e+06	3.32888e+06	3.35212e+06	3.21675e+06	3.31469e+06	3.64807e+06	3.69011e+06	3.44097e+06	3.81208e+06	3.32708e+06	3.9986e+06	4.0384e+06	3.76524e+06	3.65241e+06	2.96542e+06	3.36182e+06	2.74855e+06	3.04868e+06	3.2959e+06	3.33965e+06	4.00574e+06	3.34063e+06	3.45301e+06	-	-
Hmcp001105	UPLC-MS/MS	200.17	140.14	-	-	199.157	C11H21NO2	[M+H]+	5-(2-Hydroxypropyl)hygrine	Alkaloids	Pyrrole alkaloids	-	3	-	11817.8	12519.3	10005	10005	10870.4	6259.17	10429.2	5560.11	10877.4	13902.8	12872.9	7651.7	4174.17	13788.3	12329.5	10436.3	5562.78	9044.81	6957.23	9040.56	4174.17	9734.86	23203.1	26670	34060.6	49254.4	45542.8	15299.2	26670	15217.4	9038.39	-	-
Zmsp000237	UPLC-MS/MS	296.13	134.08	-	-	295.127	C11H21NO8	[M+H]+	1,4-Dideoxy-1,4-imino-(2-O-β-D-glucosyl)-D-arabinitol	Alkaloids	Pyrrole alkaloids	-	3	-	19966.5	33295.2	70906.5	65074.1	20043.4	18570.7	22421.9	27117.5	19850.9	51267	27291.6	33113	22411.2	26889.6	24696.3	21784.1	14089	19497.2	27291.6	48058.3	22331	14098.9	12437	20676.9	9937.82	6670	12818.5	9607.68	16659.9	15371.5	25757.6	-	-
Lmhp001670	UPLC-MS/MS	231.17	72.08	-	-	230.163	C11H22N2O3	[M+H]+	L-Valyl-L-Leucine	Amino acids and derivatives	Amino acids and derivatives	3989-97-7	3	-	104159	113326	149517	98863.1	155005	130642	125343	95333.3	124461	135935	135053	169356	172125	182173	171670	254213	241949	209197	408836	356670	359966	454695	324828	475005	576670	253329	545005	313340	193090	242116	308340	-	-
mws1038	UPLC-MS/MS	277.12	146.08	-	-	278.13	C11H22N2O4S	[M-H]-	Pantetheine	Alkaloids	Alkaloids	496-65-1	3	-	16743.5	18340	14320.6	23340	24134.3	25005	14670.9	18008	16922	20987.3	13685.4	35005	26670	23340	36670	25182.3	48340	18340	21668.6	33340	25190.3	25934.7	26591.9	25182.3	51670	24006.7	36670	25877	30005	25182.3	28340	C00831	ko00332,ko00770,ko01100,ko01110
mws0752	UPLC-MS/MS	185.15	185.16	-	-	186.162	C11H22O2	[M-H]-	Undecylic Acid	Lipids	Free fatty acids	112-37-8	3	-	551701	704018	682006	654201	548169	578631	745680	744974	617056	654355	681754	696463	694653	680053	656848	707035	717172	739837	765133	826927	744028	714811	633340	608957	715692	715122	750277	630490	727556	702737	647166	C17715	-
Wagp001892	UPLC-MS/MS	267.14	69.07	-	-	266.137	C11H22O7	[M+H]+	(2S,4R)-4-(Beta-D-Glucopyranosyloxy)-2-Pentanol	Others	Others	183744-50-5	3	-	514573	544640	576200	1.28338e+06	607313	1.14043e+06	621688	543293	591160	592355	681098	672720	660151	648600	573808	581747	1073340	628432	390656	666670	415366	572610	514573	599535	656378	598505	467435	439903	563737	518760	524291	-	-
MWS4396	UPLC-MS/MS	187.04	143.06	-	-	188.047	C11H8O3	[M-H]-	1-Hydroxy-2-Naphthoic Acid	Organic acids	Organic acids	86-48-6	3	-	49936.3	39798.7	46483.9	48669.9	47290.2	46278.8	47429.3	51825	55623.4	45677.7	47389.1	50600.5	51298.9	53476.5	55472.4	55565.9	44396.4	49955.6	52671.8	49648.5	47400.3	49191.1	50563	49786.9	50066.3	49692.5	48890.3	48131.9	56656.9	45522.8	55234.2	C03203	ko01100
Hmgp002327	UPLC-MS/MS	188.07	118.06	-	-	187.063	C11H9NO2	[M+H]+	3-amino-2-naphthoic acid	Alkaloids	Alkaloids	-	1	-	4.80298e+06	5.0796e+06	4.41012e+06	5.36603e+06	5.92771e+06	4.87713e+06	6.58738e+06	6.1702e+06	5.85975e+06	6.55615e+06	7.36752e+06	6.35979e+06	1.44829e+07	1.30189e+07	1.26792e+07	1.96309e+07	1.96062e+07	2.02085e+07	4.43454e+07	4.54071e+07	4.46512e+07	4.81058e+07	4.55175e+07	4.74393e+07	6.13795e+07	6.77072e+07	5.90316e+07	2.51002e+07	2.73145e+07	2.50494e+07	2.42866e+07	-	-
Smcp001137	UPLC-MS/MS	188.07	118.06	-	-	187.063	C11H9NO2	[M+H]+	naphthisoxazol A	Alkaloids	Alkaloids	-	1	-	5.16744e+06	4.11195e+06	4.30266e+06	5.74061e+06	5.3957e+06	4.58509e+06	7.96539e+06	6.57194e+06	5.63094e+06	6.41158e+06	7.46356e+06	6.24117e+06	1.12889e+07	1.36692e+07	1.31778e+07	2.04222e+07	1.84653e+07	2.02431e+07	3.80012e+07	4.06191e+07	3.99806e+07	4.60681e+07	4.47062e+07	4.40289e+07	5.63942e+07	6.97536e+07	5.83908e+07	2.59819e+07	2.5022e+07	2.52809e+07	2.53981e+07	-	-
Lahp002608	UPLC-MS/MS	188.07	118.07	-	-	187.063	C11H9NO2	[M+H]+	3,5-Dihydro-2H-Furo[3,2-C]Quinolin-4-One	Alkaloids	Quinoline alkaloids	-	1	-	545654	454934	599005	785191	708733	1076670	729714	761541	813612	699684	746637	884596	1.81116e+06	1.85203e+06	1.83652e+06	2.4814e+06	2.60604e+06	3.21226e+06	5.39941e+06	5.65607e+06	6.61447e+06	7.76751e+06	7.50141e+06	7.34744e+06	1.12209e+07	1.31314e+07	1.02248e+07	3.70299e+06	3.35471e+06	3.99215e+06	2.84642e+06	-	-
Hmmp001310	UPLC-MS/MS	188.07	118.07	-	-	187.063	C11H9NO2	[M+H]+	3-Indoleacrylic acid	Alkaloids	Plumerane	1204-06-4	3	-	3.67482e+06	461997	5.12455e+06	6.24599e+06	4.6609e+06	607475	945580	675361	760001	752507	6.74093e+06	841996	1.01745e+07	1.45123e+06	3279960	1.64925e+07	1.83276e+07	2.02943e+06	4.82097e+06	3.57411e+07	6.0111e+06	7.1442e+06	3.63552e+07	3.92448e+07	9.71557e+06	5.93146e+07	1.03406e+07	2.0572e+07	2.26571e+07	2.20364e+07	2.24873e+07	C21283	-
Lahp001956	UPLC-MS/MS	188.07	118.07	-	-	187.063	C11H9O2N	[M+H]+	Pyran[3,4-b]indole-2-ketone	Alkaloids	Plumerane	-	1	-	3.67482e+06	461997	5.12455e+06	6.24599e+06	4.6609e+06	607475	945580	675361	760001	752507	6.74093e+06	841996	1.01745e+07	1.45123e+06	3279960	1.64925e+07	1.83276e+07	2.02943e+06	4.82097e+06	3.57411e+07	6.0111e+06	7.1442e+06	3.63552e+07	3.92448e+07	9.71557e+06	5.93146e+07	1.03406e+07	2.0572e+07	2.26571e+07	2.20364e+07	2.24873e+07	-	-
Lmjp105016	UPLC-MS/MS	243.09	172.09	-	-	242.08	C12H10N4O2	[M+H]+	Lumichrome	Alkaloids	Alkaloids	1086-80-2	3	-	39838.1	50005	40005	46670	50005	68340	33596.3	70005	58222.1	40005	31666.4	48340	38340	68340	55005	123340	56160.1	81670	49158.1	65005	100005	101670	65005	88340	48340	100005	71670	71670	51073.8	81670	35753.8	C01727	ko00740
Zmcp102201	UPLC-MS/MS	205.09	149.02	-	-	204.079	C12H12O3	[M+H]+	Senkyunolide B	Others	Lactones	93236-67-0	1	-	1.86333e+07	1.72813e+07	1.6187e+07	1.76352e+07	1.92324e+07	1.68886e+07	1.85512e+07	1.77047e+07	1.8754e+07	1.63783e+07	1.83426e+07	1.58845e+07	1.81116e+07	1.83947e+07	1.73423e+07	1.78501e+07	1.63639e+07	1.87006e+07	1.74122e+07	1.77405e+07	1.71517e+07	1.67639e+07	1.80096e+07	1.81093e+07	1.73657e+07	1.86596e+07	1.7623e+07	1.74936e+07	1.74919e+07	1.85987e+07	1.9266e+07	C09921	-
Zahp011689	UPLC-MS/MS	205.09	149.02	-	-	204.079	C12H12O3	[M+H]+	2,2-dimethylchromene-6-carboxylic acid	Others	Others	34818-56-9	3	-	1.53906e+07	1.38651e+07	1.41954e+07	1.5066e+07	1.51411e+07	1.40669e+07	1.49038e+07	1.44842e+07	1.5167e+07	1.37498e+07	1.4208e+07	1.25012e+07	1.42981e+07	1.47147e+07	1.33129e+07	1.51526e+07	1.35122e+07	1.44238e+07	1.39275e+07	1.27175e+07	1.29736e+07	1.29072e+07	1.43905e+07	1.46074e+07	14656252	1.46077e+07	1.37469e+07	1.33276e+07	1.34753e+07	1.47311e+07	1.51832e+07	-	-
Lmhn001386	UPLC-MS/MS	299.04	167.03	-	-	300.048	C12H12O9	[M-H]-	Vnilloyltartaric acid	Phenolic acids	Phenolic acids	-	3	-	22076.3	14859.3	21568	18225.3	17272.4	20969.5	21001	26381.1	23766.4	18549.7	20814.9	24687	22805.8	21748	24715	8787.61	20780.9	32533	19300.1	20472.7	15507.3	14195.1	11362.6	23257.3	23508.7	19707.2	11549.9	7251.96	10589.8	17830.5	10617.5	-	-
Zbqn004234	UPLC-MS/MS	250.07	164.07	-	-	251.079	C12H13NO5	[M-H]-	N-(malonyl)phenylalanine	Amino acids and derivatives	Amino acids and derivatives	-	1	-	195005	98503.3	80241.3	65653.3	88777.7	61992.9	123340	103366	89967.8	73071	128340	80222.9	126434	103366	99721.7	85102.7	135005	96047.4	245005	222626	196945	320005	258578	244423	1.00779e+06	1.11994e+06	905681	177792	177447	210319	205454	-	-
mws0677	UPLC-MS/MS	219.11	160.08	-	-	218.106	C12H14N2O2	[M+H]+	N-Acetyl-5-hydroxytryptamine	Alkaloids	Plumerane	1210-83-9	2	-	296980	347965	532265	330521	536003	497040	711699	443557	558214	539165	640750	499979	779796	687205	790758	600519	740454	1.02701e+06	1.60375e+06	1.4552e+06	1.45258e+06	1.62131e+06	1.69971e+06	1.79432e+06	2.19799e+06	2.07924e+06	2.48878e+06	878167	1.34394e+06	926699	1.12958e+06	C00978	ko00380,ko01100,ko01110
Wayn002532	UPLC-MS/MS	301.06	168.01	-	-	302.064	C12H14O9	[M-H]-	Gallic acid-1-O-xyloside	Tannins	Tannin	-	3	-	36110.4	48340	29250.9	44528.9	48646	45730.9	45811.9	36951.5	47376.1	99235.1	94355	73939.2	51153.9	49300.5	51158.4	63880.2	74841	73340	51310.7	58590.7	52836.1	64138.7	49479.5	49063.7	40741	45005	27250.6	46706.6	42816.6	49617.7	50005	-	-
pma1751	UPLC-MS/MS	286.09	124.04	-	-	285.085	C12H15NO7	[M+H]+	N-(beta-D-Glucosyl)nicotinate	Others	Vitamin	-	3	-	648866	592388	507616	709868	630476	632444	387131	436784	396799	483416	468261	433500	2.39775e+06	2.48087e+06	2.11317e+06	382926	388102	432844	1.10332e+06	1.04739e+06	1.16111e+06	1.38717e+06	1.29706e+06	1.26685e+06	1.03437e+06	908272	1.04609e+06	843257	872799	765762	831720	-	-
zjgp122327	UPLC-MS/MS	286.09	124.04	-	-	285.085	C12H15NO7	[M+H]+	Pyridine-4-formyl-O-β-D-glucopyranoside	Others	Others	-	2	-	62476.8	55899.9	78641.8	48993.2	62627.8	81226.2	83514.6	40857.5	67677	64691.4	77230.1	70150.3	51543.4	89273.7	81289.3	57174.3	61143.8	50011.1	57072.7	98306.3	85018.5	71941.2	62258.7	56636.2	94050.4	58676.3	95631.8	75966.8	81339.2	79719.1	83434	-	-
mws4176	UPLC-MS/MS	237.12	120.09	-	-	236.116	C12H16N2O3	[M+H]+	L-Alanyl-L-Phenylalanine	Amino acids and derivatives	Amino acids and derivatives	3061-90-3	3	-	358531	326911	389862	390270	333874	312529	357933	303420	391674	466866	445662	401950	478810	467095	329653	527949	451304	471994	379080	431587	482581	391162	465020	426844	511761	536269	257075	347784	322904	362706	309825	-	-
MWS201478	UPLC-MS/MS	253.12	120.09	-	-	252.111	C12H16N2O4	[M+H]+	Phe-Ser	Amino acids and derivatives	Amino acids and derivatives	16053-39-7	2	-	596725	600716	655916	589475	534926	558010	639600	616300	657437	774910	680640	742753	687149	615673	659781	782693	871773	823728	782060	697581	718234	725177	726435	731805	720517	739475	735961	601551	604979	660564	683929	-	-
MWSmce412	UPLC-MS/MS	193.12	91.06	-	-	192.115	C12H16O2	[M+H]+	Senkyunolide A	Others	Lactones	63038-10-8	2	-	151710	111074	90174.6	69341.2	36871.6	54117.1	155802	120110	89140.2	129812	92550.5	82996.1	165998	182005	92499	85579.9	69436	84535.2	144415	148125	126235	139276	51935.5	102124	101260	88173	87830.2	97937.1	95522.3	92652.5	93617.8	C17853	-
pmp001229	UPLC-MS/MS	209.12	125.06	-	-	208.11	C12H16O3	[M+H]+	Senkyunolide K	Others	Lactones	114569-33-4	1	-	36504.5	31945.5	21961.6	16788	16540.9	13083.9	26628.2	31165.2	35599.9	45894	38071.1	28821.4	44474.6	48435.4	28160.3	42610.9	25625.5	31085.4	38208.4	34355.9	21797.6	40562.4	27223.8	39983.4	25012.2	19107	24789	18594.9	28312.1	24581.5	27188.5	-	-
MWSmce294	UPLC-MS/MS	209.11	153.05	-	-	208.11	C12H16O3	[M+H]+	Elemicin	Phenolic acids	Phenolic acids	487-11-6	1	-	129621	118677	113145	99290.9	84851.4	61864.8	155314	147273	141602	165243	160012	136806	210200	208333	119453	139256	125888	116086	155995	153644	163007	150822	90688.6	171354	105208	96923.5	93483.9	110354	133269	124874	124719	C10451	-
MWS1888	UPLC-MS/MS	255.09	93.03	-	-	256.095	C12H16O6	[M-H]-	Phenyl-beta-D-glucoside	Phenolic acids	Phenolic acids	1464-44-4	3	-	20992	22164.4	16626.6	17916	30508.8	13680.1	27986.3	23886	15925	21060.5	26988	29455.1	12966	17876.9	11950	21898	27353.8	31559.5	22988.7	15928	20901	24991.3	25998.3	14733.9	30850	30513.7	28862	24883	26299.1	17916	23886	C11611	-
MWSmce675	UPLC-MS/MS	271.08	108.02	-	-	272.09	C12H16O7	[M-H]-	Arbutin	Phenolic acids	Phenolic acids	497-76-7	3	-	97884.7	111409	84029.5	107540	115062	124609	125072	129382	127950	101310	94522	97510.7	100739	94056.9	94544	100263	113628	95011.4	100001	83552.6	86416.9	108933	98856.2	97875.7	111720	111242	96442.1	99306.4	100273	90704.3	88802.9	C06186	ko00010
Hmhn000927	UPLC-MS/MS	287.08	125.02	-	-	288.084	C12H16O8	[M-H]-	Phloroglucinol-1-O-β-D-glucopyranoside	Phenolic acids	Phenolic acids	-	3	-	23284	17014.4	17305.7	24618	15381.8	18490.5	18268.5	15381	8340	18585.7	18229.8	10634.3	14739.2	14562.9	12057.3	11513	7285.82	7280.31	11683.8	17305.7	13796.1	10333.3	9641.49	14073.6	14103.6	9159.46	16670	7802.42	12054.4	12052.3	13470.3	-	-
pme3967	UPLC-MS/MS	312.13	180.09	-	-	311.123	C12H17N5O5	[M+H]+	2-(Dimethylamino)guanosine*	Nucleotides and derivatives	Nucleotides and derivatives	2140-67-2	3	-	828550	722844	680089	795882	576460	643619	724054	295944	684042	781511	815635	708449	639820	879875	486307	796449	926568	1.10682e+06	1.02825e+06	1.10219e+06	912041	746869	811233	874138	918217	807773	795624	722223	1.15316e+06	957328	634880	-	-
Lmcp002302	UPLC-MS/MS	312.13	180.09	-	-	311.123	C12H17N5O5	[M+H]+	N6-(2-Hydroxyethyl)adenosine*	Nucleotides and derivatives	Nucleotides and derivatives	4338-48-1	3	-	224093	241278	277428	272878	266600	319960	234186	261628	280389	282895	299240	290827	410722	379026	432383	509806	434093	534852	611491	493131	538286	718343	593953	706921	601439	533592	574201	494814	482481	444404	349442	-	-
Zblp001009	UPLC-MS/MS	272.11	110.06	-	-	271.106	C12H17NO6	[M+H]+	3-pyridine-methanol-O-β-D-glucopyranosyl	Alkaloids	Pyridine alkaloids	-	3	-	62039	49538.2	36852.5	79098.5	79716.8	48880.2	46323.6	72224	70380.9	54696.5	54705.3	39356.8	44034	65559	51386.7	52038	71630.3	50817.7	32152.8	57497.8	64778.5	20005	52764.1	74740.6	68035.5	20005	52036	48937.3	48334.8	63576.5	53370.7	-	-
Sazp000955	UPLC-MS/MS	272.11	110.06	-	-	271.106	C12H17NO6	[M+H]+	Tetraphyllin A	Alkaloids	Isoquinoline alkaloids	-	3	-	42362.5	45997	56822.1	54056.7	94557.1	66643.8	42096.5	50041.3	43451.5	62229.4	63586.8	56141	78474.6	50049.7	68989.3	66021.2	59075.9	82186.4	51532.5	72247	21670	60040	54995.7	63904.4	63548.7	82012.5	99023.5	51127.7	68710.3	57967.1	49385.9	-	-
Wasn001007	UPLC-MS/MS	337.08	277.06	-	-	338.085	C12H18O11	[M-H]-	Isoascorbic acid 2-O-glucoside	Others	Vitamin	-	1	-	254659	415005	556670	244972	240129	243013	331633	570005	620005	688340	250509	665005	307943	308637	374556	580005	296321	305870	516670	625005	208987	435964	325936	678340	623340	758340	720005	226397	466670	229857	263783	-	-
pme1654	UPLC-MS/MS	209.12	59.02	-	-	210.126	C12H18O3	[M-H]-	Jasmonic acid	Organic acids	Organic acids	77026-92-7	3	-	85110.9	88024.3	76071	115750	81529.3	90370.6	61886.6	55078.3	62427.8	71361.4	75405.3	83093.9	35208	49569.6	48987.9	29739	30520.9	21020.4	36839.6	41015.4	41369.5	17373.9	13409.2	12276.9	24916.2	22583.2	17773	50020.3	56872.9	43484.3	52872.7	C08491	ko00592,ko01100,ko01110,ko04075
Lmqn000351	UPLC-MS/MS	325.11	59.01	-	-	326.121	C12H22O10	[M-H]-	Rutinose	Others	Saccharides	90-74-4	3	-	225724	418930	382514	361227	275498	255140	204352	187963	329654	303997	242288	379772	422362	411762	301931	201630	320027	315221	207777	245740	306563	160861	175335	298050	147723	229754	134146	282259	287294	312473	328720	C08247	-
Wcdn000434	UPLC-MS/MS	341.11	59.01	-	-	342.116	C12H22O11	[M-H]-	5-{[3,4-dihydroxy-2,5-bis(hydroxymethyl)oxolan-2-yl]oxy}-2-(hydroxymethyl)oxane-2,3,4-triol	Others	Saccharides	-	1	-	254954	228398	232381	272216	264913	240378	283379	296117	245662	241303	244330	316037	295246	256424	298111	245658	290140	279434	256282	286157	275491	285353	273543	267572	295185	256919	284631	250307	257641	263657	287487	-	-
MWSmce203	UPLC-MS/MS	341.12	73.03	-	-	342.116	C12H22O11	[M-H]-	D-Cellobiose	Others	Saccharides	528-50-7	3	-	60904.7	27650.4	82150.8	46692.6	40116.6	69099.8	51095.7	51953	69977.9	25627.4	44795.4	58678.8	173387	46670	65145	38551.2	28098.9	44491.7	36830.6	72138.1	63785.4	67073.4	44805.5	143750	119171	42500	79086	61080.2	46155.7	39179.7	72797.3	-	-
Lmsn000381	UPLC-MS/MS	341.11	89.02	-	-	342.116	C12H22O11	[M-H]-	D-Maltose*	Others	Saccharides	69-79-4	1	-	391409	378588	344171	431225	293099	436561	412330	451090	624586	469690	343073	315646	428636	329325	361871	371164	278395	390060	429874	485210	485433	352943	311739	411058	437960	633177	416287	320324	284658	362592	377237	C01971	-
Lmxn000398	UPLC-MS/MS	341.11	89.02	-	-	342.116	C12H22O11	[M-H]-	D-Lactose*	Others	Saccharides	63-42-3	1	-	391409	378588	344171	431225	293099	436561	412330	451090	624586	469690	343073	315646	428636	329325	361871	371164	278395	390060	429874	485210	485433	352943	311739	411058	437960	633177	416287	320324	284658	362592	377237	C01970	-
mws5038	UPLC-MS/MS	341.109	89.0249	-	-	342.116	C12H22O11	[M-H]-	Isomaltulose*	Others	Saccharides	13718-94-0	1	-	391409	378588	344171	431225	293099	436561	412330	451090	624586	469690	343073	315646	428636	329325	361871	371164	278395	390060	429874	485210	485433	352943	311739	411058	437960	633177	416287	320324	284658	362592	377237	C01742	-
mws1333	UPLC-MS/MS	341.11	113.02	-	-	342.116	C12H22O11	[M-H]-	Melibiose	Others	Saccharides	585-99-9	1	-	349456	195175	216679	222864	218276	204630	280038	252258	208682	239747	318341	276215	186396	278054	247054	234343	274865	239842	227591	218704	248525	261405	266634	260100	284995	250297	464681	193443	201937	213048	223541	C05402	ko00052,ko01100,ko02010
pme0519	UPLC-MS/MS	341.11	119.03	-	-	342.116	C12H22O11	[M-H]-	D-Sucrose*	Others	Saccharides	57-50-1	1	-	848948	861318	1.0019e+06	890073	758719	860665	987286	798584	884191	937367	1.03625e+06	807079	945620	782040	861753	942354	1.15212e+06	952369	942073	940481	980911	1.03823e+06	969540	997248	980909	950848	992672	771788	817833	912379	849555	C00089	ko00052,ko00500,ko01100,ko01110,ko02010
mws0264	UPLC-MS/MS	341.11	119.03	-	-	342.116	C12H22O11	[M-H]-	D-Trehalose*	Others	Saccharides	99-20-7	1	-	193210	193875	205825	262341	249524	195279	213790	205800	204502	213792	193212	315402	199848	206457	196528	237693	181612	282173	193210	201177	250775	224414	207817	246936	243003	211799	215470	191220	213055	208478	204497	C01083	ko00500,ko01100,ko01110,ko02010
mws1080	UPLC-MS/MS	341.11	179.06	-	-	342.116	C12H22O11	[M-H]-	Galactinol	Others	Saccharides	3687-64-7	1	-	2.38743e+06	2.25261e+06	2.10507e+06	2.26051e+06	2.18585e+06	2.19156e+06	2.5284e+06	2.22128e+06	2.35362e+06	2.29187e+06	2.4739e+06	2.67311e+06	2.50125e+06	2.4858e+06	2.67959e+06	2711121	2.5614e+06	2.37889e+06	2.39028e+06	2.50171e+06	2.52309e+06	2.74419e+06	3.15359e+06	2.78842e+06	2.93521e+06	2.60391e+06	2.74739e+06	2.4195e+06	2.31883e+06	2.41935e+06	2.27281e+06	C01235	ko00052,ko01100
Qahn003953	UPLC-MS/MS	261.13	201.11	-	-	262.142	C12H22O6	[M-H]-	Erigeside B	Others	Others	95632-87-4	3	-	7277.27	3340	2430.18	4883.75	6101.86	8492.4	4850.06	2429.52	5005	4859.03	3645.28	9760.18	6670	5005	10144.7	6670	10571.9	4860.37	18340	7283.28	13344.2	30005	20005	3807.1	20005	10005	23164.4	18340	10005	14555.3	15774.4	-	-
Wasn003258	UPLC-MS/MS	293.12	131.07	-	-	294.132	C12H22O8	[M-H]-	Glucosyl 2-Hydroxy-4-Methylpentanoic Acid	Organic acids	Organic acids	-	1	-	3.27883e+06	3.12253e+06	2.07034e+06	3.83135e+06	2.89015e+06	2.8131e+06	3.20402e+06	3.65191e+06	3.62523e+06	2.54337e+06	3.12724e+06	4.65002e+06	3.70562e+06	3.74606e+06	3.62562e+06	3.22098e+06	4.18277e+06	4.45451e+06	3.45837e+06	3.9229e+06	4.31421e+06	1451670	3.68985e+06	3.37445e+06	3.64909e+06	5.04883e+06	5.1434e+06	2.80943e+06	3.45987e+06	3.31665e+06	3.61629e+06	-	-
Wayn001257	UPLC-MS/MS	292.14	130.09	-	-	293.147	C12H23NO7	[M-H]-	N-(1-Deoxy-1-fructosyl)Leucine	Nucleotides and derivatives	Nucleotides and derivatives	-	1	-	7901.72	9252.16	13667.8	9042.02	11355	7546.03	25859.1	39955.3	24851.7	10643.5	14722	17075	37926.2	15343.1	11944.2	11025.1	20057	21598.1	21008.8	48510.9	41670	11608.5	34949.8	34047.4	36670	33340	30101.7	18153.6	29194.7	24397.4	16958.7	-	-
mws1089	UPLC-MS/MS	421.08	241.01	-	-	422.082	C12H23O14P	[M-H]-	Sucrose-6-phosphate	Others	Saccharides	-	3	-	192429	198476	223149	224903	216580	213494	196517	204274	181890	200851	218317	209779	167355	136914	191707	205296	223149	219604	176590	118897	142202	206017	191910	152469	232077	190914	160769	206054	177777	222637	226414	-	-
mws2523	UPLC-MS/MS	421.08	241.01	-	-	422.082	C12H23O14P	[M-H]-	Trehalose 6-phosphate	Others	Saccharides	4484-88-2	3	-	129123	127092	166292	116774	144881	145494	148235	149124	133878	156496	135819	144881	146104	148549	124110	152216	138158	149772	123433	105497	145510	156608	139363	125210	160729	144205	133268	120754	100870	133878	141214	C00689	ko00500,ko01100,ko01110
Lmhp002031	UPLC-MS/MS	245.19	86.1	-	-	244.179	C12H24N2O3	[M+H]+	L-Leucyl-L-Leucine	Amino acids and derivatives	Amino acids and derivatives	3303-31-9	1	-	356670	557687	368340	349228	309952	524549	470005	630005	289648	385895	782540	297445	448340	261670	487378	493613	346562	914416	500967	521033	346458	417757	979886	576670	746161	336432	375005	386001	568340	291229	348340	-	-
MWS1983	UPLC-MS/MS	343.12	89.03	-	-	344.132	C12H24O11	[M-H]-	Maltitol	Others	Saccharides	585-88-6	3	-	51296.2	39204.8	38803	43774.9	35937.9	37245	51296.2	48351	43129.8	89994.1	52923	44431.5	52923	65334.1	56842.5	41819.1	52265.7	36592.5	113854	37243.1	33978.1	50965.3	59185.8	58525.1	53258.3	62071.2	57090.9	44431.5	46391.2	48349	43778.9	-	-
pmb2640	UPLC-MS/MS	199.17	199.17	-	-	200.178	C12H24O2	[M-H]-	Dodecanoic acid (Lauric acid)	Lipids	Free fatty acids	143-07-7	3	-	137157	140574	131502	130757	127522	129770	124570	129909	144414	163808	141940	126927	134557	141741	139225	133382	134774	129739	157501	132835	146385	129491	116468	123252	142993	127346	136170	145563	127161	133469	142497	C02679	ko00061,ko01100,ko01110
Walp004752	UPLC-MS/MS	218.21	88.08	-	-	217.204	C12H27NO2	[M+H]+	2-Aminododecane-1,4-diol	Lipids	Sphingolipids	-	1	-	1.07138e+06	1.19493e+06	200113	1.3029e+06	201629	1.05508e+06	792985	1.01909e+06	145900	180040	98609	158913	225072	1.99004e+06	1.94389e+06	1.09468e+06	104621	1.43047e+06	1.76998e+06	112370	104471	1.26156e+06	1.66149e+06	1.58136e+06	1.74197e+06	1.67237e+06	109130	710273	548155	938149	571370	-	-
MWS1894	UPLC-MS/MS	183.08	98.9837	-	-	182.073	C13H10O	[M+H]+	9-Fluorenol	Others	Others	1689-64-1	3	-	1.14404e+06	1.00622e+06	1.2194e+06	1.10816e+06	1.13238e+06	1.15114e+06	1.09953e+06	941247	1.05537e+06	1.15735e+06	1.10893e+06	1.4067e+06	1.3727e+06	1.39603e+06	1.13577e+06	1.13473e+06	1.19198e+06	1.2764e+06	1.05061e+06	1.30282e+06	1.05674e+06	1.04544e+06	1.19939e+06	970829	1.04631e+06	1.05163e+06	1.04566e+06	647516	757869	765850	743415	-	-
Wbtp003318	UPLC-MS/MS	247.06	153.02	-	-	246.053	C13H10O5	[M+H]+	3,4,5,3'-tetrahydroxybenzophenone	Flavonoids	Other Flavonoids	-	3	-	95028.1	60382.1	78549	105477	139895	102867	201670	75403.8	103969	97785.8	112557	175005	111309	124007	156013	75179.6	116696	72916.2	89437.8	98745	156670	55735.8	63726.6	65569.8	89176.2	145005	136670	96144.8	218340	126670	196670	-	-
Wbjp003906	UPLC-MS/MS	229.1	211.09	-	-	228.09	C13H12N2O2	[M+H]+	7-methoxy-1-methyl-9H-pyrido[3,4-b]indol-6-ol	Alkaloids	Alkaloids	-	3	-	13415.7	15411.7	18712	7335.33	15603.5	7337.33	10246.3	8340	8561.44	13978.5	20888.9	11847.5	19316.6	6113.22	26061.9	13340	31264.4	15887.8	8557.77	14301.3	8994.42	1670	12794.6	25595.8	5005	12222.8	6390.11	6116.89	10218.4	11670	7337.33	-	-
Lmhn002926	UPLC-MS/MS	279.05	163.04	-	-	280.058	C13H12O7	[M-H]-	p-Coumaroylmalic acid	Phenolic acids	Phenolic acids	-	3	-	399681	435334	421845	297847	404935	437647	350695	328327	354484	408583	381400	643340	656670	593413	599494	498340	501670	483844	539287	481543	407257	534935	441109	498565	619997	452359	497214	468041	446156	458315	649173	-	-
Lmhn001477	UPLC-MS/MS	311.04	179.04	-	-	312.048	C13H12O9	[M-H]-	2-Caffeoyl-L-tartaric acid (Caftaric acid)	Phenolic acids	Phenolic acids	67879-58-7	1	-	5.95e+07	3.54307e+07	2.73575e+07	3.62925e+07	3.64521e+07	3.22252e+07	3.11714e+07	3.47044e+07	3.67296e+07	3.77272e+07	2.82687e+07	3.64083e+07	4.17747e+07	4.4528e+07	45421634	3.76118e+07	3.04535e+07	3.13072e+07	54531240	3.84626e+07	54105040	5.92431e+07	4.40273e+07	2.9202e+07	2.91136e+07	4.14506e+07	2.9481e+07	3.31501e+07	3.77604e+07	3.69119e+07	3.7921e+07	-	-
mws0124	UPLC-MS/MS	247.11	130.06	-	-	246.1	C13H14N2O3	[M+H]+	N-(3-Indolylacetyl)-L-alanine	Amino acids and derivatives	Amino acids and derivatives	57105-39-2	2	-	43340	21670	33340	31670	16670	46670	9022.5	13340	46325.2	71670	28340	55005	49639.9	65005	26670	48340	48340	55005	51670	86670	78340	105005	68340	46325.2	80005	96670	161670	31593	43829.6	56670	31670	-	-
Zbqn004681	UPLC-MS/MS	245.09	203.08	-	-	246.1	C13H14N2O3	[M-H]-	N-acetyl-tryptophan	Amino acids and derivatives	Amino acids and derivatives	-	3	-	12838	5005	5579.46	8177.16	10468	2329.32	15983.1	6842.25	5843.33	10465	31182.2	3493.97	9206.16	3509.5	13450.6	3425.75	11689.5	12533.3	42007	18670.7	10468	40005	28007	11395.8	18603.1	26837.3	17087.7	11629.3	3425.75	14008.5	11670	-	-
Zbsp001807	UPLC-MS/MS	315.07	153.02	-	-	314.064	C13H14O9	[M+H]+	Salicylacyl Glucuronide	Others	Others	-	2	-	103216	33223.3	87926.1	40349.1	63533.8	61578.8	48072.5	70210	47066.1	91617.7	95077.6	92740.5	66907.3	74237.4	59516.6	55849	44283.9	84909.3	39857	52493	61670	61366.6	48433.5	65218.6	48098.3	29901.3	29270.4	52859.4	62912.7	42625	53566.2	-	-
MWS4309	UPLC-MS/MS	262.12	188.07	-	-	261.111	C13H15N3O3	[M+H]+	Glycyl-tryptophan	Amino acids and derivatives	Amino acids and derivatives	2390-74-1	3	-	32880.1	14901	33845.9	39946.7	26322.9	37360.5	52068.8	71670	20124.3	53582.9	77938.6	40622.7	46933.6	32883	63819.7	45014.7	62864.7	88117.8	89061.3	73741.4	74452.9	96691.1	84137.7	109173	81402.8	72533.7	106662	59380.9	72164.4	46887.2	68340	-	-
mws0629	UPLC-MS/MS	281.11	166.09	-	-	280.106	C13H16N2O5	[M+H]+	L-Aspartyl-L-Phenylalanine	Amino acids and derivatives	Amino acids and derivatives	13433-09-5	3	-	35005	25005	46670	25005	46670	30005	48340	30005	26670	23340	16670	48340	35005	26670	31670	73340	65005	33340	36670	30005	50005	21670	40005	38340	55005	60005	17035.3	40005	28051.7	30005	16670	-	-
Hmln000659	UPLC-MS/MS	331.07	169.01	-	-	332.074	C13H16O10	[M-H]-	3-O-Galloyl-D-glucose*	Phenolic acids	Phenolic acids	-	1	-	4.57489e+06	4.39014e+06	6.19743e+06	4.50861e+06	3.00853e+06	3.75738e+06	4.95847e+06	3.375e+06	4.89645e+06	4.33065e+06	4.92887e+06	5.34277e+06	3.69327e+06	3.61482e+06	3.57392e+06	5.62301e+06	4.30636e+06	5.19994e+06	9.08348e+06	8.79041e+06	1.17893e+07	1880005	2.9149e+06	3.55309e+06	1.9319e+06	2.49081e+06	2.29457e+06	4.24572e+06	4.51278e+06	5.00057e+06	4.69971e+06	-	-
Lmfn000604	UPLC-MS/MS	331.07	169.01	-	-	332.074	C13H16O10	[M-H]-	6-O-Galloyl-β-D-glucose*	Phenolic acids	Phenolic acids	13186-19-1	1	-	1.27048e+07	8.26902e+06	1.05045e+07	1.17352e+07	1.50501e+07	1.4946e+07	9.55399e+06	8.13329e+06	1.37046e+07	1.44774e+07	9.01094e+06	1.38222e+07	1.45379e+07	1.0714e+07	9.46652e+06	1.01733e+07	1.50248e+07	1.50367e+07	2.0591e+07	1.9502e+07	2.28872e+07	6.48145e+06	1.29954e+07	1.2504e+07	1.59212e+07	1.54435e+07	1.80941e+07	1.01714e+07	9.75394e+06	1.30839e+07	1.02534e+07	-	-
Hmln000873	UPLC-MS/MS	331.07	169.01	-	-	332.074	C13H16O10	[M-H]-	2-O-Galloyl-D-glucose	Phenolic acids	Phenolic acids	-	1	-	1.00695e+07	1.66406e+07	1.46926e+07	1.44922e+07	1.46753e+07	1.38122e+07	2.00967e+07	1.72748e+07	1.64994e+07	1.42987e+07	1.51005e+07	1.36861e+07	1.63844e+07	1.47489e+07	1.74235e+07	1.44438e+07	1.70424e+07	1.47479e+07	2.01793e+07	2.22534e+07	2.4183e+07	1.21356e+07	1.46357e+07	1.24064e+07	1.78797e+07	1.58817e+07	1.62376e+07	1.45955e+07	16356657	1.65094e+07	1.79098e+07	-	-
Zmhn001703	UPLC-MS/MS	331.07	169.02	-	-	332.074	C13H16O10	[M-H]-	5-O-Galloyl-D-hamamelose*	Phenolic acids	Phenolic acids	-	1	-	1.52e+07	1.50034e+07	1.51944e+07	1.24425e+07	1.26645e+07	1.17543e+07	1.3969e+07	1.58405e+07	1.36641e+07	1.34406e+07	1.56417e+07	1.3803e+07	1.33779e+07	1.2586e+07	13400703	1.35802e+07	1.41281e+07	1.38665e+07	2.32418e+07	2.13811e+07	2.25308e+07	1.34767e+07	1.13318e+07	1.10926e+07	1.36284e+07	1.39333e+07	1.48602e+07	1.37096e+07	1.27767e+07	1.33392e+07	1.31007e+07	-	-
MWS20201	UPLC-MS/MS	333.08	171.03	-	-	332.074	C13H16O10	[M+H]+	1-O-Galloyl-β-D-glucose	Phenolic acids	Phenolic acids	58511-73-2	2	-	371079	398741	401022	278918	296822	287474	374557	476395	478620	375786	351755	362606	315220	320038	351264	387317	281012	354237	500231	475491	511689	159064	356834	325641	316045	407986	393840	241648	371506	389880	305766	C01158	ko00999
Lcyp000107	UPLC-MS/MS	333.08	171.03	-	-	332.074	C13H16O10	[M+H]+	Stellarin	Phenolic acids	Phenolic acids	-	2	-	449574	471852	443121	495884	451372	505539	535547	462327	553538	495993	520864	492634	469722	450191	434517	457709	543541	515744	438103	520555	472585	475423	496896	486857	514106	458892	393726	392213	529681	466747	441547	-	-
Wchn001739	UPLC-MS/MS	331.07	211.03	-	-	332.074	C13H16O10	[M-H]-	3-O-Galloyl-Glucose	Phenolic acids	Phenolic acids	-	3	-	1.45158e+06	1.65993e+06	1.48676e+06	1.10215e+06	1.0941e+06	1.13954e+06	1.87211e+06	1.27638e+06	1.59992e+06	1.7592e+06	1.63535e+06	2.12447e+06	1.1615e+06	1.26351e+06	1.20559e+06	1.31474e+06	1.47878e+06	1.26341e+06	3.33737e+06	3.54722e+06	3.34335e+06	1.11042e+06	1.00444e+06	1.03451e+06	668953	633984	638278	1.25847e+06	1.50595e+06	1.42952e+06	1.64528e+06	-	-
Ladn001231	UPLC-MS/MS	411.02	241	-	-	412.031	C13H16O13S	[M-H]-	3,5-dihydroxy-4-{[(2s,3r,4s,5s,6r)-3,4,5-trihydroxy-6-[(sulfooxy)methyl]oxan-2-yl]oxy}benzoic acid	Phenolic acids	Phenolic acids	-	1	-	1.37895e+07	1.20679e+07	1.32014e+07	1.23805e+07	1.40374e+07	1.3043e+07	1.50314e+07	1.26418e+07	1.45971e+07	1.44141e+07	1.10925e+07	1.506e+07	1.22014e+07	1.31594e+07	1.27134e+07	1.31364e+07	1.41345e+07	1.30553e+07	1.7323e+07	1.60832e+07	1.93701e+07	1.32274e+07	1.63237e+07	1.05873e+07	1.56432e+07	1.63793e+07	1.45372e+07	1.16864e+07	1.2705e+07	1.29182e+07	1.30574e+07	-	-
Zbfn002690	UPLC-MS/MS	299.08	93.03	-	-	300.084	C13H16O8	[M-H]-	1-(4-Hydroxybenzoyl)Glucose; 25545-07-7	Phenolic acids	Phenolic acids	-	1	-	5177450	5238550	6422400	8641280	9467985	9212230	7.3122e+06	10734265	12576655	13063125	6.6621e+06	9037810	4771425	4834075	4595805	13224450	13776700	12729985	6808775	6116220	6455880	10183860	5.09507e+06	10456050	7063450	6249865	6572230	8991095	7711175	9421120	7869595	-	-
Zmhn001358	UPLC-MS/MS	299.08	137.02	-	-	300.084	C13H16O8	[M-H]-	4-O-Glucosyl-4-hydroxybenzoic acid*	Phenolic acids	Phenolic acids	-	1	-	11944930	9650195	10261830	9.40138e+06	16663415	12362665	19478135	16684380	17050825	22631795	20522625	1.3224e+07	5.85663e+06	5.4605e+06	5.60269e+06	22187235	2.06203e+07	1.32111e+07	14544825	7.08849e+06	8.80604e+06	19139640	20506915	13239295	12584040	7.11418e+06	8691455	15704695	7.37733e+06	13031625	20469605	-	-
pmb3142	UPLC-MS/MS	299.08	137.02	-	-	300.084	C13H16O8	[M-H]-	Salicylic acid-2-O-glucoside	Phenolic acids	Phenolic acids	10366-91-3	3	-	51252.8	58211.5	63476.8	73269.8	81078.9	66785.9	57833.5	54048.3	59419.8	61840.7	65391.1	66518.7	58096.4	62045.7	64687	58883.6	58389.6	72763.2	60536	48898	37415.8	46478.7	66192	52584.3	54465.1	69415.3	74130	57308.2	65719.9	60463.8	40976.3	-	-
Lmsn002247	UPLC-MS/MS	299.08	137.02	-	-	300.084	C13H16O8	[M-H]-	1-O-Salicyloyl-β-D-glucose*	Phenolic acids	Phenolic acids	60517-74-0	1	-	28236.8	34786.9	22029.7	16093.4	30005	13789.8	18516.9	11670	32156.9	0	0	0	23867	35134.2	20162.9	6383.19	36330.9	32749.9	42157.2	27538	40537.5	42197.4	22126.1	13340	14692.7	26146.8	24478.2	31735.6	20676.7	21935.8	29298.6	-	-
Hmtn001302	UPLC-MS/MS	299.08	137.02	-	-	300.084	C13H16O8	[M-H]-	Glucosyloxybenzoic acid	Phenolic acids	Phenolic acids	-	1	-	13243005	6035390	6.18507e+06	17194255	1.1261e+07	18633575	1.64664e+07	21500550	21922835	24782960	1.5571e+07	1.20555e+07	6.02997e+06	6.23942e+06	5.43327e+06	1.61362e+07	24294305	27878550	17397240	7.8145e+06	14632955	21288945	1.16651e+07	19480080	8.39606e+06	6.74893e+06	8.70509e+06	17393410	16121480	9.78115e+06	1.22579e+07	-	-
pmb2871	UPLC-MS/MS	315.07	153.02	-	-	316.079	C13H16O9	[M-H]-	1-O-Gentisoyl-β-D-glucoside*	Phenolic acids	Phenolic acids	23445-11-6	1	-	6.8835e+06	8.54571e+06	8.00685e+06	7.55658e+06	7.65203e+06	9.75576e+06	1.25805e+07	8.67409e+06	1.24511e+07	1.6715e+07	1.51894e+07	1.64586e+07	1.1227e+07	8.42847e+06	9.60414e+06	1.44204e+07	1.19716e+07	1.19336e+07	1.00484e+07	8.87042e+06	9.59214e+06	9.23315e+06	1.01223e+07	1.21274e+07	1.34672e+07	1.0938e+07	1.31785e+07	1.03038e+07	8.89493e+06	9.37199e+06	1.21064e+07	-	-
pmn001367	UPLC-MS/MS	315.07	153.02	-	-	316.079	C13H16O9	[M-H]-	Protocatechuic acid-4-O-glucoside*	Phenolic acids	Phenolic acids	-	1	-	6.8835e+06	8.54571e+06	8.00685e+06	7.55658e+06	7.65203e+06	9.75576e+06	1.25805e+07	8.67409e+06	1.24511e+07	1.6715e+07	1.51894e+07	1.64586e+07	1.1227e+07	8.42847e+06	9.60414e+06	1.44204e+07	1.19716e+07	1.19336e+07	1.00484e+07	8.87042e+06	9.59214e+06	9.23315e+06	1.01223e+07	1.21274e+07	1.34672e+07	1.0938e+07	1.31785e+07	1.03038e+07	8.89493e+06	9.37199e+06	1.21064e+07	-	-
Wcdn001824	UPLC-MS/MS	315.07	153.02	-	-	316.079	C13H16O9	[M-H]-	2-Hydroxy-5-[3,4,5-Trihydroxy-6-(Hydroxymethyl)Oxan-2-Yl]Oxybenzoic Acid	Others	Others	-	3	-	7.78081e+06	8.31737e+06	7.32223e+06	1.00962e+07	9.04073e+06	9.71149e+06	1.10459e+07	1.17623e+07	1.04926e+07	1.38957e+07	1.43624e+07	1.42552e+07	1.00465e+07	9.49306e+06	9.26399e+06	1.69937e+07	1.53055e+07	1.50472e+07	9.80112e+06	1.04723e+07	9.55192e+06	1.18746e+07	1.2497e+07	1.28415e+07	1.30773e+07	1.34064e+07	1.18896e+07	8.86079e+06	1.03143e+07	1.09518e+07	1.34225e+07	-	-
Lahp003147	UPLC-MS/MS	219.15	131.05	-	-	218.142	C13H18N2O	[M+H]+	N,N-cinnamoylbutanediamine*	Alkaloids	Phenolamine	-	2	-	148340	520952	294354	289292	87007.5	111670	103240	70005	395826	200783	370428	145005	75005	91308.6	93340	312344	105005	81670	128340	121670	189341	219623	209024	96670	55005	287853	133618	176777	51670	133180	114670	-	-
Qagp003587	UPLC-MS/MS	219.15	131.05	-	-	218.142	C13H18N2O	[M+H]+	N-Monocinnamoylputrescine*	Alkaloids	Phenolamine	-	2	-	148340	520952	294354	289292	87007.5	111670	103240	70005	395826	200783	370428	145005	75005	91308.6	93340	312344	105005	81670	128340	121670	189341	219623	209024	96670	55005	287853	133618	176777	51670	133180	114670	-	-
Wahp003049	UPLC-MS/MS	219.15	131.06	-	-	218.143	C13H18N2O	[M+H]+	N-Trans-Cinnamoylputrescine	Alkaloids	Phenolamine	-	3	-	221005	173428	315260	277707	318475	191108	311670	221670	178894	353319	485212	167708	239206	147522	273788	192397	204106	297630	252042	185671	102742	180706	227506	253508	224909	163326	173451	195008	215005	216608	144123	-	-
Lmwp102904	UPLC-MS/MS	219.15	174.09	-	-	218.142	C13H18N2O	[M+H]+	N,N-Dimethyl-5-methoxytryptamine	Alkaloids	Plumerane	1019-45-0	2	-	618809	452408	1033340	823340	811670	721508	455005	1028340	367906	733000	1010005	608408	744908	379458	760005	603209	548609	661539	604508	576602	389528	642209	635708	1008340	715010	388133	284399	639608	263384	693340	272189	C08309	-
Lmjp002718	UPLC-MS/MS	207.14	95.08	-	-	206.131	C13H18O2	[M+H]+	Arteannuin A	Terpenoids	Sesquiterpenoids	82442-48-6	3	-	860709	670834	648585	1.28421e+06	780823	1.12811e+06	673340	973880	518104	2021670	1545005	870080	811943	665774	1.17381e+06	662778	1.04373e+06	946618	642045	725832	369106	885249	599410	1.11898e+06	683488	518216	490005	519643	1051670	999062	680005	-	-
MWSHC20170	UPLC-MS/MS	269.1	59.02	-	-	270.11	C13H18O6	[M-H]-	Phenylmethyl β-L-glucopyranoside	Phenolic acids	Phenolic acids	176018-22-7	1	-	36670	34607.2	23993.4	34232.8	30466.2	41695.9	50249.8	31499.7	30848.1	20250.7	43762.9	30005	20005	22951.4	42677.8	35411.1	47389.5	30005	40005	46670	22501.2	43340	53340	29837.8	30987.3	19231.5	19181.1	23624.7	26998.7	25564.9	38223.1	-	-
mws1297	UPLC-MS/MS	269.1	101.02	-	-	270.11	C13H18O6	[M-H]-	Benzyl glucoside	Phenolic acids	Phenolic acids	4304-12-5	3	-	31670	10188.8	13502.7	22501.2	38244.3	19127.2	38340	32623.2	23624.7	27415.6	27818.1	11319	22501.2	16071.8	24751.7	25246.8	38340	26998.7	31531.3	16670	8039.34	20364.8	39183.8	23077.2	21441	31670	10128.7	18363.8	15005	19513.3	18363.8	-	-
WaYn002949	UPLC-MS/MS	285.1	89.02	-	-	286.105	C13H18O7	[M-H]-	Isosalicin	Phenolic acids	Phenolic acids	-	3	-	66670	27141.1	39145.2	80225.7	61124.8	66854.8	126110	159492	117471	103506	103182	126066	77360.7	82136.7	65900.7	149940	165222	176682	38204.8	57305.7	41069.8	50639.4	153340	54440.7	29612.6	53483.8	56351.7	69719.8	63970.3	81393.1	84516.2	-	-
pmn001511	UPLC-MS/MS	285.1	123.05	-	-	286.105	C13H18O7	[M-H]-	3-Hydroxy-5-Methylphenol-1-O-Glucoside	Phenolic acids	Phenolic acids	-	3	-	19027	16449.7	24108.1	22385.9	12102	18149.2	48340	34551	32838	48362	49272.2	28517.2	34553.6	26790.9	28517.2	48214.7	45550.7	45626.5	28340	19870.4	24110.7	46670	53340	24970.5	18149.2	27654	13830.9	17198.6	24110.7	17286	31854.1	-	-
Lmyp003408	UPLC-MS/MS	287.11	125.06	-	-	286.105	C13H18O7	[M+H]+	Orcinol glucoside	Phenolic acids	Phenolic acids	21082-33-7	3	-	9576.57	11718.8	12580	7462.66	11670	10922.1	12556.9	5005	9767.25	6670	13265.2	4496.98	11670	10856.1	15801.7	6670	3196.38	10653.5	5005	18716.5	4261.84	12857.6	1670	13340	9576.38	10005	10625.3	7906.85	4256.5	5145.27	9985.98	-	-
Zbdn001947	UPLC-MS/MS	301.09	123.01	-	-	302.1	C13H18O8	[M-H]-	Isotachioside*	Phenolic acids	Phenolic acids	31427-08-4	1	-	439427	436608	435052	553550	542477	513774	702516	567064	536464	532872	554779	551010	444332	449512	411077	464010	468547	492495	338926	384939	424908	334622	349004	309175	339186	265696	348011	349049	374006	431907	382156	-	-
Hmqn000843	UPLC-MS/MS	301.09	123.01	-	-	302.1	C13H18O8	[M-H]-	Tachioside*	Phenolic acids	Phenolic acids	109194-60-7	1	-	546222	520397	522240	609678	591753	280951	625760	667790	697011	663576	605418	580093	456447	510180	494594	320114	613005	548401	439464	443262	245737	410458	405143	375138	283662	378319	194957	418145	405228	341878	448019	-	-
Hmsn001911	UPLC-MS/MS	301.09	139.04	-	-	302.1	C13H18O8	[M-H]-	Idesin	Phenolic acids	Phenolic acids	20331-85-5	2	-	262527	285914	288106	221856	123449	198135	263237	183295	245525	186463	185216	192546	239188	212402	221935	257271	191635	213455	309550	157537	215228	228099	209237	194956	253018	326519	201323	102733	211854	255485	224494	-	-
Hmsn002598	UPLC-MS/MS	301.09	139.04	-	-	302.1	C13H18O8	[M-H]-	Salirepin	Phenolic acids	Phenolic acids	26652-12-0	3	-	53102.3	34230.9	38510.1	50005	30651.3	31663.9	33480.2	85005	37652.8	32531.4	38389.1	37656.1	37646.3	28899.4	50005	18340	29963.4	47284.9	25005	88340	40222.3	59647.5	50651.8	36797.9	44658.4	60005	47065.9	37653.5	26272.9	23108.1	53340	-	-
Zmhn000892	UPLC-MS/MS	301.09	139.05	-	-	302.1	C13H18O8	[M-H]-	4-O-Glucosyl-3,4-dihydroxybenzyl alcohol	Phenolic acids	Phenolic acids	-	1	-	357071	362250	306335	389070	351373	434848	347539	390022	446804	351886	459487	319795	285336	327063	451674	407083	394614	404542	357105	412642	360647	378770	428296	330765	385889	439987	442560	319024	322004	413772	374128	-	-
Yshj000013	UPLC-MS/MS	319.1	125.02	-	-	318.095	C13H18O9	[M+H]+	4,6-dimethoxy-2-methoxyphenyl-1-O-beta-D-glucopyranoside	Phenolic acids	Phenolic acids	-	3	-	397964	443426	406096	400516	370868	378282	380438	387723	378239	451487	430966	492587	445598	357228	457403	342321	321065	386991	431700	441278	395786	425995	439077	446408	290244	315224	327318	345252	387725	423684	346411	-	-
Wbtn002952	UPLC-MS/MS	300.11	138.06	-	-	301.116	C13H19NO7	[M-H]-	1-(β-D-Glucopyranosyl)-3-ethyl-4-methyl-1H-pyrrole-2,5-dione	Others	Ketone compounds	-	2	-	1.60134e+06	1.18178e+06	1.74359e+06	1.97401e+06	2.06685e+06	2.40095e+06	2.1326e+06	2.26528e+06	2.35214e+06	2.62436e+06	2.14401e+06	2.07666e+06	1.2219e+06	1.29207e+06	1.36312e+06	3.22953e+06	2.76794e+06	2.84971e+06	1.58499e+06	1.38181e+06	1.64589e+06	1.98753e+06	1.79162e+06	2.13591e+06	2.081e+06	1.74678e+06	2.07192e+06	1.99702e+06	1.85532e+06	2.38592e+06	1.97714e+06	-	-
Lhcp090203	UPLC-MS/MS	193.16	109.07	-	-	192.151	C13H20O	[M+H]+	α-Ionone	Others	Ketone compounds	127-41-3	3	-	46464	50573.8	52248.3	53009.3	65271.2	60951.4	45026.9	60813.9	46882	70600.2	64610.2	80075.2	98661	92413.7	111571	62376.9	65548.6	63356.5	75522.3	73637.7	66350.1	82894	61781.1	80546.8	43132.7	40557.6	44506.7	63314.5	68323	64263.5	60194.2	C12286	-
Wbmp003697	UPLC-MS/MS	209.15	55.05	-	-	208.146	C13H20O2	[M+H]+	(R)-3-(3'-Hydroxybutyl)-2,4,4-trimethylcyclohexa-2,5-dienone	Terpenoids	Sesquiterpenoids	-	2	-	287605	196880	139582	143705	232747	217590	88313.8	183348	190024	314588	136861	177721	237537	246935	224686	324366	258375	281304	231125	282458	148340	365892	264307	259339	147644	221587	137704	157548	328575	198303	101779	-	-
Wcdp004536	UPLC-MS/MS	209.15	137.1	-	-	208.146	C13H20O2	[M+H]+	3-hydroxy-beta-ionone	Terpenoids	Monoterpenoids	-	3	-	638875	655301	585053	641327	703185	635584	110005	527649	898494	934208	660848	983316	678766	904694	705260	711250	825788	656497	656743	799320	987114	1.03111e+06	846531	809328	985527	1.10907e+06	1595005	562460	1.11532e+06	823152	1.13878e+06	-	-
Lsjp211201	UPLC-MS/MS	209.15	137.1	-	-	208.146	C13H20O2	[M+H]+	3S-3-hydroxy-β-damascon	Terpenoids	Monoterpenoids	-	3	-	683967	1.0297e+06	594393	799720	579090	892027	206670	746701	972207	884819	905975	1.07104e+06	927109	1.29795e+06	850881	1.06242e+06	1.28292e+06	974600	763788	984742	1.10486e+06	1.28041e+06	1.12828e+06	955311	1.00538e+06	1.35934e+06	2263340	661391	1791670	1.10118e+06	1.31517e+06	-	-
Qmyp101232	UPLC-MS/MS	225.148	95.0845	-	-	224.141	C13H20O3	[M+H]+	Vomifoliol	Terpenoids	Monoterpenoids	189351-15-3	3	-	3.07241e+06	1.94998e+06	2.98961e+06	4132655	2.85576e+06	2.85759e+06	2535005	2.63682e+06	2.03167e+06	3.11942e+06	4882830	2.24763e+06	3.07584e+06	1.73894e+06	3.01849e+06	2.26872e+06	2.62563e+06	2.97452e+06	2.37103e+06	1876275	1.3712e+06	2.65146e+06	2.82122e+06	3.25111e+06	2.44641e+06	1.64462e+06	1.17713e+06	2.53884e+06	1575005	2.59027e+06	1538340	C04166	-
Lsjp211202	UPLC-MS/MS	225.15	123.08	-	-	224.141	C13H20O3	[M+H]+	Blumenol A	Terpenoids	Monoterpenoids	23526-45-6	3	-	1.17363e+06	1.0834e+06	1.25155e+06	1.17548e+06	1.12477e+06	1.23983e+06	1.03049e+06	1.29653e+06	1.1959e+06	1.3124e+06	1.35869e+06	1.45133e+06	1.37844e+06	1.62434e+06	1.58286e+06	1.45428e+06	1.77065e+06	1.57018e+06	1.42201e+06	1.68514e+06	1.50161e+06	2.11498e+06	1.84021e+06	2.02344e+06	1.98792e+06	1.86533e+06	1.71137e+06	1.51491e+06	345005	1.35135e+06	1.52042e+06	-	-
Lacp003427	UPLC-MS/MS	225.15	123.12	-	-	224.141	C13H20O3	[M+H]+	Grasshopper ketone	Terpenoids	Monoterpenoids	-	1	-	713586	738475	1.16173e+06	866273	863852	931033	181670	846906	711341	1.13436e+06	1.14021e+06	963847	1.06491e+06	925356	1.0198e+06	1.42931e+06	1.155e+06	1.52244e+06	1.2774e+06	1.18654e+06	1.15058e+06	1.38484e+06	1.12068e+06	1.49414e+06	1.51844e+06	1.52153e+06	1156670	1.06491e+06	483340	1.04272e+06	893340	-	-
Qmyp101440	UPLC-MS/MS	211.17	109.1	-	-	210.162	C13H22O2	[M+H]+	Blumenol C	Terpenoids	Monoterpenoids	-	2	-	3.72293e+06	3.50334e+06	3.5365e+06	2.93694e+06	3.3459e+06	3.26641e+06	2080005	3.71897e+06	4.18435e+06	4.04633e+06	3.73705e+06	3.71288e+06	3.08944e+06	3.34747e+06	3.34539e+06	4.09223e+06	3.91223e+06	3.59896e+06	3.28835e+06	3.88776e+06	3.88122e+06	4.23853e+06	4.33746e+06	3.48871e+06	4.12961e+06	3.71461e+06	3.10288e+06	3.26468e+06	1.74342e+06	3.41137e+06	1.58781e+06	-	-
Lsjp211260	UPLC-MS/MS	227.16	125.09	-	-	226.157	C13H22O3	[M+H]+	9-epi-Blumenol B	Terpenoids	Monoterpenoids	-	3	-	193569	314232	208000	213092	224248	252621	503340	162913	201709	243574	220338	313730	303772	313669	265651	327174	320371	198564	204258	228299	263842	323311	316269	264236	326395	241971	378340	276350	510005	276011	563340	-	-
Lssp210412	UPLC-MS/MS	225.196	100.111	-	-	224.189	C13H24N2O	[M+H]+	Cuscohygrine	Alkaloids	Pyrrole alkaloids	454-14-8	3	-	24497.7	33151.2	25330.8	26375.8	34443.3	32347.8	31395.5	33633.5	30828.9	26009.4	34980.9	29372	30942.5	27760.2	31221.6	42270.4	53004.9	44660.4	35565.2	37732.7	38099.2	27452.6	29873.4	21371	43319.2	34443.3	27858	29360.5	35892	33959.7	34046.3	C06521	ko00960,ko01110
MWS5231	UPLC-MS/MS	243.16	181.16	-	-	244.167	C13H24O4	[M-H]-	Tridecanedioic acid	Lipids	Free fatty acids	505-52-2	1	-	73229.9	57735.6	56782.3	76748.7	64636.2	59174.8	157950	58677.7	72666.9	61432.7	60582	60253.6	68188.4	78844.1	79761	68209.1	65764.5	81339	65656.2	67371.5	72354.2	70108.2	78971.8	66253.2	70767.1	63837	65793.7	61131	64754.7	76708.9	66106.5	-	-
Wasn003197	UPLC-MS/MS	323.13	179.06	-	-	324.142	C13H24O9	[M-H]-	3-(Beta-D-Glucopyranosyloxy)-5-Hydroxyhexanoic Acid Methyl Ester	Organic acids	Organic acids	-	1	-	98541.4	140005	193340	175005	191670	145005	115721	140005	173340	143720	81293.1	133340	58259.8	88122.3	153340	114349	170005	103890	81321.4	93596.7	126670	115721	86135.7	165005	131132	57305.7	171670	131670	103340	166670	99662.3	-	-
mws2120	UPLC-MS/MS	291.01	247.02	-	-	292.022	C13H8O8	[M-H]-	Brevifolin carboxylic acid*	Phenolic acids	Phenolic acids	18490-95-4	1	-	1.23434e+06	2320005	1.62635e+06	1271670	992243	1.30597e+06	983370	2010005	1.20695e+06	1.73702e+06	1.19934e+06	2360005	1828340	2416670	1960005	1.55412e+06	2026670	1965005	1.98713e+06	3039290	2521670	1067514	1446670	2186670	1.78945e+06	1675005	1.50169e+06	1.21277e+06	1.26636e+06	2031670	1.3693e+06	-	-
Wasn003641	UPLC-MS/MS	291.01	247.03	-	-	292.021	C13H8O8	[M-H]-	Phyllanthusiin E*	Others	Others	-	1	-	1.45059e+06	2176670	2076670	950005	1256670	1038340	1431507	1288340	1493340	1928340	1.47117e+06	1655005	1.52922e+06	1625005	1598340	1386670	1345005	1395005	1.96346e+06	2061670	2924265	1.66367e+06	1.38498e+06	1326670	1553340	1.12882e+06	1723340	1580005	1521670	2413340	2086670	-	-
Lmyn003835	UPLC-MS/MS	289.04	137.02	-	-	290.043	C14H10O7	[M-H]-	4-(3,4,5-Trihydroxybenzoxy)benzoic acid	Phenolic acids	Phenolic acids	-	2	-	714715	900005	1218340	966670	1155005	1018340	710555	851670	885005	1305005	679342	761670	1015005	1130005	978340	796670	973340	938340	533697	613340	678340	1066670	588452	951670	1763340	1371670	1450005	1096670	966670	1020005	973340	-	-
Hmdn001963	UPLC-MS/MS	305.03	273	-	-	306.038	C14H10O8	[M-H]-	Methyl Brevifolincarboxylate	Phenolic acids	Phenolic acids	154702-76-8	3	-	12269	45005	23550.9	21062.3	18340	12278.1	9964.71	51670	40005	18416	16062.8	20005	16108.9	38340	23340	17350	16470.5	35005	18488.5	63196.4	33140	10005	21088.7	36670	23340	21077.3	24788.7	22303.4	25005	20005	41670	-	-
pmn001513	UPLC-MS/MS	321.03	125.02	-	-	322.033	C14H10O9	[M-H]-	Digallic Acid	Phenolic acids	Phenolic acids	536-08-3	3	-	14708.9	25005	15005	26670	24150	6670	20469.5	19080.1	17931.1	16726.3	5263.26	16043.3	7380.77	12272.2	12197.2	4385.17	6670	13959.9	12272.5	4505.71	7019.47	10005	16544	29501.8	24189.9	26737.1	21670	17737.3	24189.9	19308.4	18752.9	C01572	-
HX1151	UPLC-MS/MS	229.09	107.05	-	-	228.079	C14H12O3	[M+H]+	Trans resveratrol	Others	Stilbene	-	1	-	9209.96	24238.3	25005	58299.6	25005	15130.9	13765.9	22354.6	35302.7	64881.9	64196.6	63540.2	140005	73363.3	55795.6	209603	177508	210913	193885	180784	218773	469639	383961	414704	1.97971e+06	2.0755e+06	2.20478e+06	362873	386023	326850	335452	-	-
Zbln006042	UPLC-MS/MS	227.07	157.07	-	-	228.079	C14H12O3	[M-H]-	2,4,7-trihydroxy-9,10-dihydrophenanthrene	Quinones	PhenAnthraquinones	70205-52-6	3	-	11670	11670	1670	22954.2	1695.25	18340	3298.78	13340	8340	53340	48340	11869.7	56670	19779	14242.7	160005	68850.7	83852.3	148340	94964.7	52210.7	363340	278340	144758	857450	1595005	708739	112363	256670	126564	125827	-	-
Zamn005971	UPLC-MS/MS	227.07	185.06	-	-	228.079	C14H12O3	[M-H]-	(E)-5-[2-(2-hydroxy-phenyl)-vinyl]-benzene-1,3-diol*	Others	Stilbene	-	1	-	40668.6	67249.1	26898	155054	20040.4	44876.1	36670	66670	44875.7	159793	80531.4	121820	141833	136855	92610.6	393916	605391	613043	400171	402904	364671	1.22343e+06	1.09646e+06	1.25816e+06	6.31022e+06	5.09675e+06	3.56684e+06	619297	790180	750632	790180	-	-
mws0021	UPLC-MS/MS	227.07	185.06	-	-	228.079	C14H12O3	[M-H]-	Resveratrol*	Others	Stilbene	501-36-0	1	-	40668.6	67249.1	26898	155054	20040.4	44876.1	36670	66670	44875.7	159793	80531.4	121820	141833	136855	92610.6	393916	605391	613043	400171	402904	364671	1.22343e+06	1.09646e+06	1.25816e+06	6.31022e+06	5.09675e+06	3.56684e+06	619297	790180	750632	790180	C03582	ko00945,ko01110
mws2103	UPLC-MS/MS	243.07	159.05	-	-	244.074	C14H12O4	[M-H]-	Piceatannol	Others	Stilbene	10083-24-6	3	-	5576.99	15005	4675.33	3351.69	1168.14	5695.6	3340	7085.6	5005	7978.61	5005	5005	5703.89	3519.02	3340	8340	5005	6670	10005	8340	3493.97	10041.7	12256	5816.32	50005	13672.2	13340	13386.7	10509	4609.53	18340	C05901	ko00945
MWSmce265	UPLC-MS/MS	247.09	229.09	-	-	246.089	C14H14O4	[M+H]+	Decursinol	Lignans and Coumarins	Coumarins	23458-02-8	3	-	7690.62	7533.02	4808.62	7022.81	9611.47	14521.6	14374.3	11300.2	18982.2	25246	27234.8	28824.3	62447.2	58605.5	54887.2	94629	76923.4	69679.2	99268.9	109633	93504.4	90280.8	119284	89463.5	113559	110481	94073.6	52514.3	54779.7	50498	63345.7	C09259	-
Lmhn003074	UPLC-MS/MS	309.06	193.05	-	-	310.069	C14H14O8	[M-H]-	Feruloylmalic acid	Phenolic acids	Phenolic acids	-	3	-	35005	23898.6	31586.2	33152.6	30381.1	21508.7	38340	46531.2	19497.7	31670	38340	35005	41670	20005	37757.4	15005	32893.3	26248.2	28340	32893.3	43340	40835.8	36693.9	50165.7	40005	43340	34110.1	16730.3	29867.9	32812.3	30730.5	-	-
pmn001515	UPLC-MS/MS	325.06	93.03	-	-	326.064	C14H14O9	[M-H]-	3-Galloylshikimic acid	Phenolic acids	Phenolic acids	110082-91-2	3	-	21691.4	62576.7	72451.8	19213.8	54016.7	22388.9	20441.8	11505.8	51480.8	29767.9	43389	36653	23691.3	18514.2	59261	47222.4	72564.8	31350.7	40715.2	46835.6	55099.2	67169.3	42658.2	46687.8	18340	38028.2	46574.2	34750	27118.7	56325.6	43435.4	-	-
Qmjp080401	UPLC-MS/MS	201.13	145.1	-	-	200.12	C14H16O	[M+H]+	Dihydropy rocurzerenone	Terpenoids	Sesquiterpenoids	-	3	-	12896.7	10174.2	13676.1	12113.8	13678.4	45266.4	16584.7	11895.3	18395.4	22663	13676.1	14849.2	18044.1	16670	7607.8	22451.9	17996.8	11347.7	8597.79	11723.5	19645.2	17584.7	28340	9843.57	15626.5	13319.8	15239.5	16670	16411.5	18365.2	18365.2	-	-
Lmsn002887	UPLC-MS/MS	311.08	163.04	-	-	312.084	C14H16O8	[M-H]-	1-O-Caffeoyl-β-D-xylose	Phenolic acids	Phenolic acids	-	3	-	61200	49714.8	46360.8	119884	89581.5	13478.9	108946	44345.6	56988.8	56875.8	100805	134620	90854.8	35713.9	114182	20005	92777.3	31473.8	134728	120729	21264.4	51390.4	47967.5	99004	50260	34541.8	35250.8	82365	51399.7	42524.4	111249	-	-
pme3337	UPLC-MS/MS	384.12	252.07	-	-	383.108	C14H17N5O8	[M+H]+	Succinyladenosine	Nucleotides and derivatives	Nucleotides and derivatives	4542-23-8	1	-	1.10416e+06	732840	1.16161e+06	1.28403e+06	1.45845e+06	1.40764e+06	1.08843e+06	1.21724e+06	1.35178e+06	1.20132e+06	1.11366e+06	1.19424e+06	1.16027e+06	942975	883921	959968	1.00357e+06	992809	889749	781867	909552	1.00677e+06	967755	1.32519e+06	1.07846e+06	1.13654e+06	1368340	997481	1.17096e+06	1.13442e+06	969427	-	-
Hmtn001358	UPLC-MS/MS	310.09	148.04	-	-	311.101	C14H17NO7	[M-H]-	2-(D-Glucosyloxy)-4-hydroxybenzeneacetonitrile	Alkaloids	Phenolamine	-	3	-	128602	70693	118102	185005	159959	133002	112997	66033	78133.9	181361	146973	128342	57664.5	55269.9	36280.7	196225	152434	148800	155239	140005	114394	102894	89107.4	143340	193143	86795.3	223445	173269	134851	166637	141359	-	-
Lmtp001399	UPLC-MS/MS	312.11	150.05	-	-	311.101	C14H17NO7	[M+H]+	5,6-Dihydroxyindole-5-O-β-glucoside	Alkaloids	Plumerane	-	3	-	21670	19518.4	30843.9	20005	30005	56670	27162	22961.4	36990.1	40005	33340	35099.2	33290.4	27550.9	31671.1	28689.1	25254.4	56549.6	13778.9	18371.8	28697.4	29847.4	26404.4	33340	34436.9	21811.4	20916.9	36670	38745.7	25250.5	28918.3	-	-
Lmyp001747	UPLC-MS/MS	344.1	164.03	-	-	343.09	C14H17NO9	[M+H]+	2-O-Glucosyl-7-hydroxy-1,4(2H)-benzoxazin-3-one (DHBOA glucoside)	Alkaloids	Alkaloids	28512-70-1	2	-	124965	188340	161615	241718	143127	198329	188404	165005	174270	150163	162545	216587	164933	131012	96648.5	215005	188390	159964	148673	195005	116631	270005	167766	169115	169110	179871	145087	113302	149888	156630	108633	-	-
Lmhp001732	UPLC-MS/MS	263.14	70.06	-	-	262.132	C14H18N2O3	[M+H]+	L-Prolyl-L-Phenylalanine	Amino acids and derivatives	Amino acids and derivatives	13589-02-1	2	-	51141.1	36229.7	37066.7	45081	81670	58195.3	67119.7	50260.3	45851.1	37082	41075.3	40586.7	47615.3	66670	110005	69685.1	93340	93340	106445	100575	97870.3	109331	127846	128778	194855	145480	185005	74065.3	95005	75181	93340	-	-
MWS201483	UPLC-MS/MS	279.13	120.08	-	-	278.127	C14H18N2O4	[M+H]+	Phe-Hyp	Amino acids and derivatives	Amino acids and derivatives	90965-82-5	2	-	79150.9	66011.4	76605.7	77870.4	55718.6	51698.7	67559.3	69758	62694.9	51292.7	79138.9	69060.7	99667.9	84537.3	103194	129132	125982	98414.3	234225	231712	206368	229835	242451	209554	231059	215888	231426	153823	137260	162792	153178	-	-
Wccp002543	UPLC-MS/MS	295.13	120.08	-	-	294.122	C14H18N2O5	[M+H]+	γ-Glutamylphenylalanine	Amino acids and derivatives	Amino acids and derivatives	7432-24-8	2	-	30071.2	59563.2	43271.3	60197.3	42828.3	47389.1	24721.7	48173.3	51743.4	47035.9	52249	67425.8	52634.4	44654.5	56493.8	67432	95697.7	71071.7	125927	78521.7	175005	108431	67935.7	73811.6	146686	128465	194447	74714.8	100368	111670	121670	-	-
Zmmp002167	UPLC-MS/MS	311.12	136.07	-	-	310.116	C14H18N2O6	[M+H]+	2-((L-tyrosyl)oxy)-5-amino-5-oxopentanoic acid	Amino acids and derivatives	Amino acids and derivatives	-	1	-	36762.6	26232.1	26174.1	27394.3	33340	42566.9	33494.6	34040.9	35145.2	52683.6	49012.7	13797.6	45356.5	28439	45360.3	51744.3	51732.1	60002.4	62620	82911.2	85761.5	92840.1	112313	100447	321564	311234	273835	56495.2	70303.5	77251.6	66389.6	-	-
Zmdp001857	UPLC-MS/MS	311.12	165.05	-	-	310.116	C14H18N2O6	[M+H]+	γ-Glutamyltyrosine	Amino acids and derivatives	Amino acids and derivatives	7432-23-7	1	-	5005	17725.8	6535.35	14981.8	13508.4	10965.5	22469.8	10286.2	18482.3	16533.6	13023.6	6670	22147.4	21352.8	24106.3	9020.51	30004.1	16703.1	51649.9	41321.6	30152.1	61980.3	48641.8	51730.1	228609	266100	281202	36500.3	52885.5	53851.9	45047.3	-	-
MW0144208	UPLC-MS/MS	341.09	179.03	-	-	342.089	C14H18N2O6S	[M-H]-	Abu-Met-OH	Amino acids and derivatives	Amino acids and derivatives	-	3	-	2190005	4027070	3507275	3923295	3973440	4219265	1.90095e+06	3840330	4075525	3760875	1.93093e+06	4009770	3793690	3678015	4976895	3660755	4229665	4219265	1.46003e+06	3722890	3804050	1.79977e+06	2622580	4436035	2905390	3169885	3108005	3483145	3650405	3254150	3581405	-	-
MW0153739	UPLC-MS/MS	341.09	179.03	-	-	342.089	C14H18N2O6S	[M-H]-	Met-Abu-OH	Amino acids and derivatives	Amino acids and derivatives	-	3	-	2.38658e+06	5595225	5149530	5245535	5745875	5415020	2948290	6065255	5532210	5801975	2939710	5415020	3555540	4752285	5029185	6990890	6056475	6102160	3058185	4865415	5429005	3175040	4210605	6791110	6341390	5649510	6750485	5203630	5526960	5707320	6494650	-	-
Lmtn000940	UPLC-MS/MS	345.08	139.04	-	-	346.09	C14H18O10	[M-H]-	1-O-(3,4-Dihydroxy-5-methoxy-benzoyl)-glucoside	Phenolic acids	Phenolic acids	-	1	-	1.44291e+06	1.31111e+06	1.31629e+06	1.37508e+06	1.40424e+06	1.55651e+06	1.29339e+06	1.14494e+06	1.30563e+06	1.48404e+06	1.71493e+06	1.74086e+06	1.25735e+06	1.24814e+06	1.14692e+06	1.47731e+06	1.53872e+06	1.49181e+06	907288	923286	939964	1.47379e+06	1.77951e+06	1.73691e+06	1.19853e+06	1.32293e+06	1.28144e+06	1.1967e+06	1.21252e+06	1.45709e+06	1.25968e+06	-	-
Lmyn002403	UPLC-MS/MS	313.09	101.02	-	-	314.1	C14H18O8	[M-H]-	Mandelic acid-β-glucoside	Organic acids	Organic acids	-	3	-	28024.7	23340	30255.9	20614	28147	24111.7	28085.8	21701.6	24114.1	21267.4	5005	20898.1	20897	29190	20093.5	38340	31075.5	24184.7	20909.5	32411.6	28127.5	28550.2	25555	15669.1	27325.3	34547.5	28856.1	17673.4	22902.8	18121.4	15016.5	-	-
Lmmn002179	UPLC-MS/MS	313.09	107.05	-	-	314.1	C14H18O8	[M-H]-	Methylsalicylate-2-O-glucoside	Phenolic acids	Phenolic acids	10019-60-0	3	-	407971	415621	454130	392540	350764	293432	266188	357660	432394	397807	391088	352533	445488	463025	434602	371132	388028	472278	449568	510639	436038	424165	391062	438248	405891	483427	471036	349410	422985	366146	288491	-	-
MWSprf147	UPLC-MS/MS	315.11	153.16	-	-	314.1	C14H18O8	[M+H]+	Glucovanillin	Phenolic acids	Phenolic acids	494-08-6	2	-	497076	435863	438466	371973	327568	459894	885679	702363	643221	440598	425135	643152	531996	543326	375571	496536	352212	411837	585030	683747	774845	495021	377943	373776	212570	337821	585511	371784	716763	525804	847190	C19808	-
Cmzp002057	UPLC-MS/MS	315.12	255.1	-	-	314.1	C14H18O8	[M+H]+	6-O-Acetylarbutin	Phenolic acids	Phenolic acids	10338-88-2	3	-	33876.3	40734.7	31677.2	28635.8	40085.9	39593.1	38442.3	34153.9	46593.7	39426.7	49493.2	47013.3	57928.2	53946.7	49040.3	40174.7	43054.2	48116.4	75656.1	61385.8	47013.3	57899.4	46597.2	41994.2	74220.2	94722.5	65909.2	54492.8	46527.5	56988.9	51533.7	-	-
Lakn001671	UPLC-MS/MS	329.09	123.05	-	-	330.095	C14H18O9	[M-H]-	2-β-D-Glucopyranosyloxy-5-hydroxy-phenylacetic acid	Phenolic acids	Phenolic acids	-	2	-	273538	293209	266390	287515	289306	289977	344208	376687	362258	363351	364720	366994	344222	336793	328069	343161	371533	368558	574110	532210	502368	491411	541372	511707	748724	684829	712653	404503	406068	437378	293340	-	-
Wcgn003981	UPLC-MS/MS	329.09	167.03	-	-	330.095	C14H18O9	[M-H]-	Woodorien	Others	Saccharides	155112-92-8	1	-	4337145	4437775	2.6492e+06	5754640	4051295	5168725	3169885	3245550	5146040	3.21472e+06	3077080	9619510	11230340	10292665	9747720	5703815	7673820	5539210	4736630	8403220	7033360	3921565	7008580	7547615	5306665	8294180	6030125	1.90129e+06	3.82062e+06	4921145	4305930	-	-
Lmtn002565	UPLC-MS/MS	329.11	167.03	-	-	330.095	C14H18O9	[M-H]-	1-O-Vanilloyl-D-Glucose	Phenolic acids	Phenolic acids	-	1	-	378340	835005	728340	858340	600005	868340	264257	610005	738340	1198340	279334	905005	910005	1356670	1271670	808340	761670	821670	346891	865005	930005	333568	528340	831670	915005	756670	855005	491670	815005	1051670	801670	C20470	-
Lmmn003663	UPLC-MS/MS	329.09	167.04	-	-	330.095	C14H18O9	[M-H]-	5-Glucosyloxy-2-Hydroxybenzoic acid methyl ester	Phenolic acids	Phenolic acids	-	1	-	244386	640005	753340	485005	496670	508340	272008	413340	395005	636670	321558	541670	546670	700005	608340	561670	548340	588340	293260	558340	601670	281584	248635	551670	605005	456670	680005	631670	633340	640005	658340	-	-
Lmtn001630	UPLC-MS/MS	312.11	150.05	-	-	313.116	C14H19NO7	[M-H]-	2-Glucosyloxy-2-phenylacetic acid amide	Alkaloids	Alkaloids	-	3	-	3.88166e+07	3.89465e+07	4.15644e+07	3.62039e+07	3.74147e+07	3.51866e+07	2.6776e+07	3.39833e+07	4.04927e+07	3.83644e+07	3.97801e+07	3.69068e+07	4.31327e+07	3.99481e+07	4.26042e+07	3.95846e+07	3.9351e+07	3.83161e+07	4.4178e+07	4.31294e+07	3.7176e+07	4.21705e+07	4.11354e+07	4.02573e+07	4.12049e+07	4.27239e+07	4.44872e+07	3.31819e+07	3.61299e+07	3.86781e+07	3.91892e+07	-	-
pmb0801	UPLC-MS/MS	346.11	184.06	-	-	345.106	C14H19NO9	[M+H]+	4-Pyridoxic acid-O-glucoside	Others	Vitamin	-	1	-	126688	130719	122231	150693	122948	112127	179308	136460	171197	173318	143513	161239	121302	178330	150649	131976	145643	137546	136286	157147	114247	185910	205163	183852	172267	150444	158145	122384	136169	132595	143130	-	-
Lmhp002001	UPLC-MS/MS	265.15	72.08	-	-	264.147	C14H20N2O3	[M+H]+	L-Valyl-L-Phenylalanine	Amino acids and derivatives	Amino acids and derivatives	3918-92-1	3	-	123340	76670	110005	46670	71670	100005	92171.5	100005	123340	115005	85005	133340	125005	171670	143340	221670	178340	205005	300005	286670	240054	230157	343340	286670	356670	368340	340305	201670	134414	195005	161955	-	-
pme1286	UPLC-MS/MS	385.13	250	-	-	384.122	C14H20N6O5S	[M+H]+	S-(5'-Adenosy)-L-homocysteine	Amino acids and derivatives	Amino acids and derivatives	979-92-0	3	-	88117.1	71837.1	83533.7	92613.8	90452.4	104126	70170.8	58367.5	92018.8	126648	114810	97851.3	64258.3	61269	81288.5	89695.1	57931	48129.5	65583.8	48588.4	54570.6	44302.5	41576.8	36911.1	55003.4	50072	57774	67190.3	87309.7	65364.8	76148.5	C00021	ko00270,ko01100,ko01230,ko01240
pma1840	UPLC-MS/MS	250.14	147.04	-	-	250.144	C14H20NO3+	[M]+	4-Coumaroylcholine	Alkaloids	Phenolamine	-	3	-	35783.5	26670	25841.5	29013.7	14110.6	26309.7	24611.1	18817.1	35005	38684	33492.9	21670	29013.7	66670	36691.6	17880	29984.7	26826	22246.8	45005	45005	32775	29806	49320.1	37028.9	43713.6	49562.7	29168.2	31019.3	45005	35305	-	-
Ymjm000148	UPLC-MS/MS	299.11	137.02	-	-	300.121	C14H20O7	[M-H]-	Salidroside	Phenolic acids	Phenolic acids	10338-51-9	1	-	12824285	7.12964e+06	6.57325e+06	1.30033e+07	1.09936e+07	1.17554e+07	27029640	1.60561e+07	1.51402e+07	1.39651e+07	25344930	1.76292e+07	8.53308e+06	7.41558e+06	7.95167e+06	1.63245e+07	1.98671e+07	2.02106e+07	15888290	8.45713e+06	9.28113e+06	17792645	21988385	1.40509e+07	8.21006e+06	9.92357e+06	6.7484e+06	1.09373e+07	1.24582e+07	1.38686e+07	1.19769e+07	C06046	ko00350,ko01100
Jmwn002172	UPLC-MS/MS	315.11	135.04	-	-	316.116	C14H20O8	[M-H]-	3,4-dihydroxyphenylethanol-β-D-glucopyranoside	Phenolic acids	Phenolic acids	-	2	-	202307	154989	169504	205822	196608	238639	242107	194923	241418	330234	338100	279671	207419	213692	207651	313284	271817	349266	260824	215190	201587	287420	282589	254852	288506	281322	269433	217249	235289	208243	230641	-	-
Lmnn102707	UPLC-MS/MS	315.11	135.04	-	-	316.116	C14H20O8	[M-H]-	Cimidahurinine	Phenolic acids	Phenolic acids	142542-89-0	2	-	170971	198020	178596	210221	194999	203502	227163	243638	257612	325680	383380	340848	200501	226625	226998	313541	329301	318365	240312	246629	235738	265421	264226	332341	323167	297416	294618	241420	249241	283683	246755	-	-
Zmtn001661	UPLC-MS/MS	315.11	153.02	-	-	316.116	C14H20O8	[M-H]-	Vanilloloside	Phenolic acids	Phenolic acids	74950-96-2	2	-	344965	588155	507508	785236	775642	891473	785054	844810	1.13363e+06	969295	1.08503e+06	974433	537639	827833	608833	1.10079e+06	1.41953e+06	997546	910596	680172	668943	928200	715794	848035	1.07133e+06	987272	1.00885e+06	922114	852029	937866	900978	-	-
Labn002264	UPLC-MS/MS	315.11	153.05	-	-	316.116	C14H20O8	[M-H]-	Grevilloside G	Phenolic acids	Phenolic acids	791846-69-0	1	-	8.47724e+06	8.05576e+06	7.80793e+06	9.09854e+06	1.05549e+07	1.02471e+07	1.18313e+07	1.24678e+07	1.33189e+07	1.61518e+07	1.65171e+07	1.64112e+07	1.09989e+07	1.03192e+07	9.50686e+06	1.54483e+07	1.5873e+07	1.71348e+07	1.0947e+07	1.03691e+07	1.09882e+07	1.29197e+07	1.27218e+07	1.24316e+07	1.22846e+07	1.3613e+07	1.35592e+07	1.08027e+07	1.24886e+07	1.04878e+07	11241912	-	-
Hmtn001120	UPLC-MS/MS	315.11	153.06	-	-	316.116	C14H20O8	[M-H]-	5-(2-Hydroxyethyl)-2-O-glucosylphenol	Phenolic acids	Phenolic acids	-	1	-	6.99396e+06	6.66137e+06	7.12779e+06	8.76635e+06	9.51914e+06	9.79811e+06	1.22117e+07	1.04356e+07	1.14936e+07	1.50737e+07	16084471	1.40628e+07	8.38941e+06	9.68273e+06	8.99652e+06	1.3239e+07	1.58318e+07	1.40038e+07	1.18979e+07	9.33595e+06	9.33114e+06	1.28293e+07	1.16879e+07	1.11142e+07	1.22973e+07	1.28735e+07	1.12671e+07	9.95416e+06	1.08747e+07	1.11032e+07	1.10721e+07	-	-
Zbln001290	UPLC-MS/MS	331.1	151.04	-	-	332.111	C14H20O9	[M-H]-	β-Hydroxy-(3,4-dihydroxyphenylethanolyl)-glucoside	Phenolic acids	Phenolic acids	-	2	-	2.1103e+06	1.81486e+06	2.07045e+06	1.21231e+06	1.31066e+06	1.52384e+06	1.91507e+06	1.91529e+06	2.0438e+06	1.73868e+06	1.89264e+06	1.89598e+06	1.41769e+06	1.548e+06	1.45241e+06	1.42549e+06	2.0026e+06	1.46889e+06	3.85166e+06	4.02166e+06	4.04157e+06	1.2713e+06	1.30901e+06	1.23202e+06	814039	844511	857401	1.65943e+06	1.53522e+06	1.54804e+06	1.60234e+06	-	-
Jmwn002117	UPLC-MS/MS	331.1	153.02	-	-	332.111	C14H20O9	[M-H]-	2-(3,4-dihydroxyphenyl)ethanediol 1-O-β-D-glucopyranoside	Phenolic acids	Phenolic acids	-	3	-	74059.4	69003	50611.7	30561.7	55233.6	64844	47163.2	42899.9	49525.7	50117.4	51898.9	47797.6	61107.7	50099	47653	38459.2	50537.3	53684.3	43615.2	44657.5	48521.8	26208.2	57759.5	71876.2	45833	48392.6	57858	39927.2	46635	50700.4	56218.8	-	-
Lmmn001294	UPLC-MS/MS	331.1	153.02	-	-	332.111	C14H20O9	[M-H]-	Koaburaside	Phenolic acids	Phenolic acids	41653-73-0	3	-	224831	199201	252858	264401	232647	272308	234638	279675	240900	270329	296898	285552	282304	244396	230584	221486	267337	244396	203779	206299	203352	231119	268404	226374	194461	240483	232059	215903	193386	197399	244425	-	-
Wcdn001606	UPLC-MS/MS	331.1	153.02	-	-	332.111	C14H20O9	[M-H]-	Leonuriside A	Phenolic acids	Phenolic acids	121748-12-7	3	-	74059.4	69003	50611.7	30561.7	55233.6	64844	47163.2	42899.9	49525.7	50117.4	51898.9	47797.6	61107.7	50099	47653	38459.2	50537.3	53684.3	43615.2	44657.5	48521.8	26208.2	57759.5	71876.2	45833	48392.6	57858	39927.2	46635	50700.4	56218.8	-	-
Zbdp002220	UPLC-MS/MS	333.12	171.06	-	-	332.111	C14H20O9	[M+H]+	2,6-Dimethoxypydroquinone-1-O-glucoside	Flavonoids	Other Flavonoids	-	2	-	207614	217286	240923	263151	270672	271405	269971	237673	288237	299017	271382	286967	225695	221912	212315	283454	271382	303601	274217	268108	265208	220955	258135	216548	206702	257920	256851	234857	288359	244367	193528	-	-
Lacp001431	UPLC-MS/MS	268.15	136.06	-	-	267.147	C14H21NO4	[M+H]+	N-(3-hydroxy-4-methoxyphenethyl)-4-hydroxybutanamide	Alkaloids	Phenolamine	-	3	-	5.4386e+06	6.35712e+06	5.16332e+06	5.64574e+06	4.74815e+06	4.25956e+06	5.63839e+06	4.53142e+06	4.55464e+06	3.80154e+06	3.69476e+06	3.40987e+06	5.03074e+06	4.65178e+06	4.36337e+06	5.09735e+06	4.46348e+06	4.82619e+06	5.16072e+06	4.75167e+06	5.2311e+06	6.55796e+06	6.20924e+06	6.11432e+06	5.75163e+06	5.93128e+06	5.92079e+06	4.66551e+06	5.15785e+06	4.81366e+06	4.81131e+06	-	-
pmb0789	UPLC-MS/MS	332.13	152.07	-	-	331.127	C14H21NO8	[M+H]+	Pyridoxine-5'-O-glucoside	Others	Vitamin	-	3	-	223523	182980	177262	160108	189969	164555	182343	236348	203203	236983	230630	251596	229240	251596	258585	267480	199499	211570	188061	223642	220465	185423	170909	179803	318941	273831	247654	170274	195685	176625	202040	C03996	-
Layp000971	UPLC-MS/MS	332.13	152.07	-	-	331.127	C14H21NO8	[M+H]+	Hydroxymenisdaurin D	Alkaloids	Alkaloids	-	3	-	706124	728731	690847	870266	600394	754780	870733	752407	874844	857069	919965	744613	810899	1.06101e+06	848809	1.04958e+06	733814	731271	759863	763039	759228	674374	705894	663488	1.1004e+06	789723	856618	636608	817678	697600	728732	-	-
Zmfn000481	UPLC-MS/MS	535.04	323.03	-	-	536.044	C14H22N2O16P2	[M-H]-	Uridine-5'-Diphosphate-D-Xylose	Nucleotides and derivatives	Nucleotides and derivatives	3616-06-6	1	-	1.01752e+06	735705	1.15128e+06	1.39675e+06	1.27904e+06	1.30503e+06	1.19979e+06	1.43887e+06	1.54457e+06	1.4888e+06	1.31101e+06	1.55268e+06	1.28406e+06	1.45345e+06	833512	1.02352e+06	1.47013e+06	1.14052e+06	1.5574e+06	1.62284e+06	1.67165e+06	1.69326e+06	1.75765e+06	1.76086e+06	1.82166e+06	725169	1.77501e+06	1.49813e+06	1.49669e+06	1.23397e+06	1.40266e+06	C00190	ko00520,ko00908,ko01100,ko01250
Lmbn013410	UPLC-MS/MS	205.16	189.13	-	-	206.167	C14H22O	[M-H]-	2,4-Di-Tert-Butylphenol*	Phenolic acids	Phenolic acids	96-76-4	1	-	124341	103903	130358	130351	132507	135878	113731	115335	131578	145867	130786	123798	156856	113054	131568	128151	123847	127278	140392	149925	153883	94859.9	116097	102659	129975	123474	148622	122549	125450	98467.2	127889	-	-
Lmln010063	UPLC-MS/MS	205.16	189.13	-	-	206.167	C14H22O	[M-H]-	2,6-Di-tert-butylphenol*	Phenolic acids	Phenolic acids	128-39-2	1	-	124341	103903	130358	130351	132507	135878	113731	115335	131578	145867	130786	123798	156856	113054	131568	128151	123847	127278	140392	149925	153883	94859.9	116097	102659	129975	123474	148622	122549	125450	98467.2	127889	-	-
pmb2643	UPLC-MS/MS	225.19	207.18	-	-	226.193	C14H26O2	[M-H]-	Myristoleic acid	Lipids	Free fatty acids	544-64-9	3	-	7163.32	5992.5	5545.84	5323.3	4553.93	5609.36	4443.52	4320.96	5480.36	4463.63	6623.33	5299.58	7232.29	4618.77	4846.58	7138.54	6542.96	7379.1	7441.18	6766.71	5634.44	5976.84	5237.58	5450.11	6944.94	6062.52	6056.34	7132.12	6197.5	5737.18	5227.45	C08322	-
MWSslk133	UPLC-MS/MS	257.18	195.18	-	-	258.183	C14H26O4	[M-H]-	1,14-Tetradecanedioic Acid	Lipids	Free fatty acids	821-38-5	3	-	26491.4	36728.6	30262	27680.5	31413.2	28925.8	29725.4	32355.2	30028.2	29338	31809.4	31783.3	37551.5	32252.2	34426	27978.5	32346.9	29812.6	37842.1	30743.3	32241.1	36521	36151.3	32340.7	32355.2	27854.8	39623.6	28759.4	27265.4	30383.1	35556.4	-	-
Zbfn012252	UPLC-MS/MS	257.17	199.17	-	-	258.183	C14H26O4	[M-H]-	2-(dodecanoyloxy)acetic acid	Lipids	Free fatty acids	-	3	-	7982.53	3736.45	5215.49	7944.14	5539.4	5354.13	4868.09	6340.11	5736.08	5262.12	5599.12	6750.18	4657.56	6269.3	5694.25	5949.57	6563.76	6942.55	6922.68	6609.86	5716.52	4708.51	4795.45	5346.74	7742.22	6490.61	5721.98	7937.2	4801	5920.63	3789.42	-	-
Wafn003485	UPLC-MS/MS	337.15	179.06	-	-	338.158	C14H26O9	[M-H]-	Dihydroxyoctanoic acid glucoside	Others	Saccharides	-	1	-	47824.3	17538	16368.4	31574	33893.3	25716.3	80629	45596.4	24560.7	15199.8	63010.5	29232.3	36124.3	28054.5	44414.7	26893.6	32763.5	20005	85005	51441.4	12871.7	56007	78150.2	24549	19873.3	42090.5	12873	23381.7	23391.7	14027	12823.2	-	-
Zahp009671	UPLC-MS/MS	228.23	172.17	-	-	227.225	C14H29NO	[M+H]+	N-isopropylundecanamide	Alkaloids	Alkaloids	-	3	-	27176.4	20503.6	11286.9	11210.5	11559.9	16044.2	35947.8	34738.7	23790.9	28759.3	13676.8	11561.6	32557.3	32697.3	8976.02	27896	15094	17032.6	24667.7	38425.7	24070.1	34961.2	16524.5	25709.7	28066.6	28060.1	21060.1	18310.9	20786.4	22494.3	19420.4	-	-
Zahp011321	UPLC-MS/MS	228.23	228.24	-	-	227.225	C14H29NO	[M+H]+	N-Isobutyl Decanamide	Alkaloids	Alkaloids	73785-31-6	3	-	396422	345966	430118	390809	304837	349842	459872	303272	355460	397294	377123	343140	331318	439693	356366	340041	296462	417570	354908	320304	254662	283936	300726	320944	348929	384032	357277	219109	216819	232129	212154	-	-
Wcdp004275	UPLC-MS/MS	230.25	57.07	-	-	229.241	C14H31NO	[M+H]+	Lauramine oxide	Others	Others	1643-20-5	1	-	42526.4	35660.4	29169.7	48515.3	32554.8	48872.3	51797.8	50313	25534	31739.6	13658.3	20161.8	28590.4	74069.2	47703.3	46683.9	20788.5	45220.1	49553.5	30529.1	32196.3	66709.4	47323.2	62302.5	65646.6	67900.9	29344.8	39939.7	43257.7	41587.1	46855	-	-
Walp006011	UPLC-MS/MS	246.24	88.08	-	-	245.236	C14H31NO2	[M+H]+	2-Aminotetradecane-1,4-diol	Lipids	Sphingolipids	-	1	-	866300	922979	127543	925777	156164	719384	864972	805403	120708	149101	125020	127376	131228	1.40796e+06	1.53876e+06	911659	91451.8	885464	1.35051e+06	143299	124791	1.19666e+06	1.40841e+06	1.32062e+06	1.45674e+06	1.36439e+06	78926.1	656539	644369	721152	641448	-	-
Wcdp005264	UPLC-MS/MS	246.24	88.08	-	-	245.236	C14H31NO2	[M+H]+	Tetradecasphinganine	Others	Others	-	3	-	866300	922979	127543	925777	156164	719384	864972	805403	120708	149101	125020	127376	131228	1.40796e+06	1.53876e+06	911659	91451.8	885464	1.35051e+06	143299	124791	1.19666e+06	1.40841e+06	1.32062e+06	1.45674e+06	1.36439e+06	78926.1	656539	644369	721152	641448	-	-
Walp004906	UPLC-MS/MS	262.24	88.08	-	-	261.23	C14H31NO3	[M+H]+	2-Aminotetradecane-1,11,13-triol	Lipids	Sphingolipids	-	1	-	265922	258409	13283.8	218218	45716.1	215312	470066	309988	13031.7	17046.8	21708.7	11441.8	23158.2	405549	342100	197575	14304.4	244494	321488	21900.6	10528.4	317462	332022	305324	334158	350443	11670	126715	294653	174281	277517	-	-
WaYp005128	UPLC-MS/MS	262.24	200.2	-	-	261.23	C14H31NO3	[M+H]+	2-Aminotetradecane-1,5,13-triol	Lipids	Sphingolipids	-	1	-	698594	724131	53533.9	732758	105835	660667	1.79057e+06	1.04839e+06	28396.6	47198.7	54295.2	22724.9	83918.2	1.28122e+06	1.17814e+06	769934	31551	643778	1.19154e+06	49586	23340	996235	1.00978e+06	991207	1.13961e+06	1.31377e+06	79463.9	509354	1.07964e+06	438689	1.05285e+06	-	-
pme2246	UPLC-MS/MS	301	185.02	-	-	302.006	C14H6O8	[M-H]-	Ellagic acid	Tannins	Tannin	476-66-4	1	-	1.89599e+06	1.61397e+06	1.6237e+06	1.35412e+06	1.13692e+06	1.39278e+06	2.02516e+06	2.23774e+06	2.02597e+06	1.41223e+06	2.18234e+06	2.69197e+06	2.50238e+06	2.57444e+06	2.60604e+06	1.77804e+06	1.87527e+06	2.10254e+06	1.9484e+06	2.27147e+06	2.10375e+06	2.56495e+06	3.55054e+06	2.32494e+06	2.12806e+06	2.0758e+06	2.16452e+06	1.48678e+06	1.88666e+06	1.53315e+06	1.77197e+06	C10788	-
Wcfn008271	UPLC-MS/MS	239.03	223.02	-	-	240.042	C14H8O4	[M-H]-	Danthron; 1,8-Dihydroxyanthraquinone	Quinones	Anthraquinone	117-10-2	2	-	2.37048e+07	2.58833e+07	2.4278e+07	2.79676e+07	2.49913e+07	2.36778e+07	2.84333e+07	2.41787e+07	2.56699e+07	2.04686e+07	2.55175e+07	2.49441e+07	2.79054e+07	2.32865e+07	2.53952e+07	2.47643e+07	2.36146e+07	2.5205e+07	2.62192e+07	2.62559e+07	2.50358e+07	2.46636e+07	2.78952e+07	2.3843e+07	2.53741e+07	2.50748e+07	2.57599e+07	1.72585e+07	1.87417e+07	1.94218e+07	2.05852e+07	C10312	-
Ybnn007052	UPLC-MS/MS	285.04	285.04	-	-	286.048	C15H10O6	[M-H]-	Norartocarpetin	Flavonoids	Flavones	520-30-9	3	-	27369.1	30981.9	38244.9	33448.1	34719.1	20787.2	21919.3	15852.7	28925.6	21425.3	37858	23943.1	29646.5	25609.4	34808.5	22528.2	25180.6	24443.3	39530.6	33630.3	32874.4	25806.8	22809.1	27131.3	20624.7	15305.4	21792.3	26240.4	21370.9	24936.7	30356.5	-	-
Wbtp006052	UPLC-MS/MS	287.06	287.06	-	-	286.048	C15H10O6	[M+H]+	Protoapigenone	Flavonoids	Other Flavonoids	-	3	-	60438.9	52983.1	51057.1	48580.4	70141.1	48368.2	53101.5	53575.9	34857.3	90963.2	87650.6	90725.9	116073	125853	128050	167512	154303	149697	191645	176967	213826	174107	158033	175623	194372	174365	175159	133139	135673	124666	95350.4	-	-
pme2954	UPLC-MS/MS	303.05	137.02	-	-	302.043	C15H10O7	[M+H]+	Quercetin	Flavonoids	Flavonols	117-39-5	3	-	292536	309659	282569	276470	270274	330018	189839	223587	319231	252026	352524	231875	266107	317603	304558	264046	240318	389880	302202	197469	215774	204966	182894	216965	343180	154187	169756	169475	117695	302352	218667	C00389	ko00941,ko00944,ko01100,ko01110
Lmbn006032	UPLC-MS/MS	301.04	149.02	-	-	302.043	C15H10O7	[M-H]-	Hypolaetin*	Flavonoids	Flavones	27696-41-9	3	-	42207.1	73340	33340	23531.2	15081.1	32806.7	31790.6	29490.6	18621	33340	56536.9	28374.2	46101.7	26603.3	31670	23944.6	39010.2	18340	46685.8	27257.6	25005	52680.4	39492.7	40783.7	23340	36353.1	28340	35005	20660.3	32806.7	15005	C10078	-
Zmpn004713	UPLC-MS/MS	301.04	149.03	-	-	302.043	C15H10O7	[M-H]-	Isoetin (5,7,2',4',5'-Pentahydroxyflavone)*	Flavonoids	Flavones	1621-84-7	3	-	17669.3	20005	36670	21282.6	58340	24009.2	28257.7	23056.2	18340	35005	19430.8	18340	27816.9	32302.5	23340	14816.2	38340	11670	23348.3	27486.1	33689.5	28340	21670	31670	63340	26035.4	23056.2	39116.6	13308.3	31670	30005	C10079	-
Wbtn006715	UPLC-MS/MS	301.04	151	-	-	302.043	C15H10O7	[M-H]-	1,2,4,5,8-pentahydroxy-6-methylanthracene-9,10-dione*	Flavonoids	Other Flavonoids	-	2	-	2.12137e+06	2.32655e+06	2.10111e+06	1.5827e+06	1.43904e+06	1.54652e+06	1.12839e+06	1.25045e+06	1.32219e+06	1.55075e+06	1.6206e+06	1.39128e+06	1.93689e+06	1.78808e+06	1.37621e+06	1.74375e+06	1.42803e+06	1.5583e+06	1.7832e+06	1.94416e+06	1.84132e+06	2.17113e+06	1.47712e+06	1.59212e+06	1.15663e+06	1.44129e+06	1.39064e+06	1.3089e+06	1.39358e+06	1.44957e+06	1.59451e+06	-	-
Lmqn006260	UPLC-MS/MS	301.04	151	-	-	302.043	C15H10O7	[M-H]-	2',3',4',5,7-Pentahydroxyflavone*	Flavonoids	Flavones	-	2	-	2.18513e+06	2.55676e+06	2.16469e+06	1.54957e+06	1.81729e+06	1.38887e+06	1.43652e+06	1.11027e+06	1.8548e+06	1.79874e+06	1.94455e+06	1.8433e+06	2.59134e+06	1.82868e+06	1.78208e+06	1.6061e+06	1.18411e+06	1.73807e+06	1.61834e+06	2.17427e+06	1.84574e+06	1.82174e+06	1.6877e+06	1.72674e+06	1.45582e+06	1.30935e+06	1.38946e+06	1.20958e+06	1.42067e+06	1.63212e+06	1.50864e+06	-	-
mws0920	UPLC-MS/MS	301.04	151	-	-	302.043	C15H10O7	[M-H]-	Tricetin (5,7,3',4',5'-Pentahydroxyflavone)	Flavonoids	Flavones	520-31-0	2	-	389811	320343	328733	190498	326260	250817	336183	288000	241208	216469	342666	357189	331470	273119	319132	341089	366102	355951	342666	378469	317636	402042	356890	348786	252314	304262	355035	237476	404514	341120	354716	C10192	ko00941
mws1326	UPLC-MS/MS	301.04	211.04	-	-	302.043	C15H10O7	[M-H]-	Herbacetin	Flavonoids	Flavonols	527-95-7	3	-	25886.5	27902.9	19668.7	5326.62	8290.17	21276.9	12502.6	21309	22357.5	21894.1	15281.3	14191	27541	7688.16	6936.59	13847.6	18362.2	12598.2	22927.8	10815.3	24802.3	22650.8	7762.69	16329.8	14473.4	20998.2	8095.7	15745.5	12970.9	15966.4	10994.1	C02806	-
Wbtp004961	UPLC-MS/MS	303.05	229.05	-	-	302.043	C15H10O7	[M+H]+	1,2,4,5-tetrahydroxy-7-(hydroxymethyl)anthracene-9,10-dione	Flavonoids	Other Flavonoids	-	1	-	102889	96218	66826	65005	137208	73505	79486.5	137206	113761	112202	102101	138803	132514	99732	114164	85532	43662.4	98514.7	131376	58808	152444	93688.8	154791	129611	93688.8	78074.7	106663	138803	116423	87901.3	189775	-	-
MWSHY0102	UPLC-MS/MS	303.05	229.05	-	-	302.043	C15H10O7	[M+H]+	Morin	Flavonoids	Flavonols	480-16-0	3	-	74058.9	91904.7	86050	68483.6	55785.7	69911.8	59470.1	45270.5	53279	64472.1	66250	77467	55328.9	57911.9	73472.9	51210	62737.7	48470.6	61413.6	54194.1	55416.9	65326.1	55218.6	53170.6	53514.9	43682.6	44481.2	62659.2	62316.8	71412.3	64751.4	C10105	-
Zbn006783	UPLC-MS/MS	301.04	245.05	-	-	302.045	C15H10O7	[M-H]-	5,6-Dihydroxylucidin	Quinones	Anthraquinone	-	3	-	52793.1	63880.9	55282.5	42392.5	53493	45880.8	36598.8	55279.5	39236.5	56246.4	46453.2	60034.1	39396.8	57061.8	49267.4	53427.1	54404.6	42972.5	49709.9	67162.2	45300.7	66860.8	50405.2	48744	46961.2	49931.3	44768.7	31984.1	36860.1	66566.8	38589.5	-	-
Hmyp002315	UPLC-MS/MS	303.04	257.04	-	-	302.043	C15H10O7	[M+H]+	3,5,7,4'-Tetrahydroxy-Coumaronochromone	Others	Chromone	-	2	-	350883	252897	291208	248863	272759	141257	226762	296594	258199	321666	244892	234354	274069	296581	271425	298992	267449	305857	342929	275413	390590	324376	345571	285989	264824	283352	285733	272751	227166	244881	264871	-	-
Zmpp002571	UPLC-MS/MS	303.05	257.05	-	-	302.043	C15H10O7	[M+H]+	Robinetin	Flavonoids	Flavonols	490-31-3	1	-	170574	215830	213891	197655	211858	244389	138615	181730	294360	172300	200364	167659	243762	86871	226769	224468	257273	205838	258123	205776	205989	188708	221786	181715	229856	259483	96307.7	225814	297548	228536	173483	C10177	-
Wbtp005759	UPLC-MS/MS	303.05	303.05	-	-	302.043	C15H10O7	[M+H]+	1,2,5,7,8-pentahydroxy-3-methylanthracene-9,10-dione	Flavonoids	Other Flavonoids	-	2	-	1.75214e+06	1.83699e+06	1.77077e+06	1.29488e+06	1.50273e+06	1.38785e+06	1.18793e+06	1.23513e+06	1.12093e+06	1.47469e+06	1.66992e+06	1.66884e+06	1.5615e+06	1.50322e+06	1.472e+06	1.06994e+06	1.22723e+06	1.20886e+06	1.38028e+06	1.26923e+06	1.5245e+06	1.17712e+06	1.40744e+06	1.19617e+06	928166	889284	1.0099e+06	1.15253e+06	1.16179e+06	1.30264e+06	1.22549e+06	-	-
mws0032	UPLC-MS/MS	319.04	153.02	-	-	318.038	C15H10O8	[M+H]+	Myricetin	Flavonoids	Flavonols	529-44-2	3	-	96670	66702.4	111670	45542.3	80005	63340	28340	29651.1	36670	105005	111670	91052.7	81670	50005	85005	40236.7	58340	51670	101638	125005	98462.4	88340	111670	91078.2	41670	30708.7	18324.1	56670	51328.4	41670	39706.8	C10107	ko00941,ko00944,ko01110
Zmdn011161	UPLC-MS/MS	239.07	223.03	-	-	240.079	C15H12O3	[M-H]-	Chrysophanol-9-anthrone	Quinones	Anthraquinone	491-58-7	2	-	7.36704e+06	7.52308e+06	7.20856e+06	6.12091e+06	5.95265e+06	6.00734e+06	7.04891e+06	7.38185e+06	6.82193e+06	7.50239e+06	7.20207e+06	7.27621e+06	8.29781e+06	7.80393e+06	7.53606e+06	7.22764e+06	6.4085e+06	6.34443e+06	7.27014e+06	6.52945e+06	7.14604e+06	7.15412e+06	6.62809e+06	9.95344e+06	6.06316e+06	6.26174e+06	5.69825e+06	1.09543e+07	1.07276e+07	1.14678e+07	1.19744e+07	C10314	-
Zmdn006929	UPLC-MS/MS	255.07	213.06	-	-	256.074	C15H12O4	[M-H]-	Aloe-Emodin-9-Anthrone	Quinones	Anthraquinone	6247-99-0	2	-	3842.81	6023.22	6197.71	4603.25	5203.9	4142.82	2757.62	2424.31	4051.59	5551.9	4721.58	5355.02	8280.79	8375.88	8872.43	4248.82	5280.58	5093.47	3446.33	3560.97	3115.38	5176.94	2704.59	5509.87	5534.12	7802.68	7867.15	4255.42	6084.03	5440.43	4729.86	C16760	-
mws0914	UPLC-MS/MS	271.06	151	-	-	272.068	C15H12O5	[M-H]-	3,5,7-Trihydroxyflavanone (Pinobanksin)*	Flavonoids	Flavanonols	548-82-3	2	-	86980.9	127536	85995.8	48106.5	38697.4	56266.9	24794.9	33982.6	16140.4	53371.7	61245.6	53843.7	61413.9	53003.4	35169.9	33960.8	31856.6	58335.7	38659.3	52019.5	42062.1	46640.7	70416.2	55795.8	192692	284011	249382	77685.8	96320.5	88328.8	107386	C09826	ko00941
pme0376	UPLC-MS/MS	271.06	151	-	-	272.068	C15H12O5	[M-H]-	Naringenin (5,7,4'-Trihydroxyflavanone)*	Flavonoids	Flavanones	480-41-1	2	-	86980.9	127536	85995.8	48106.5	38697.4	56266.9	24794.9	33982.6	16140.4	53371.7	61245.6	53843.7	61413.9	53003.4	35169.9	33960.8	31856.6	58335.7	38659.3	52019.5	42062.1	46640.7	70416.2	55795.8	192692	284011	249382	77685.8	96320.5	88328.8	107386	C00509	ko00941,ko00943,ko01100,ko01110
Lahp004442	UPLC-MS/MS	273.07	153.02	-	-	272.068	C15H12O5	[M+H]+	3,4-Dihydro-4-(4'-hydroxyphenyl)-5,7-dihydroxycoumarin	Lignans and Coumarins	Coumarins	-	2	-	142045	141983	130533	71127.5	73347.4	62596	47329.7	42749.7	49416.5	70379.5	59924.7	83970.9	74032	81983.5	56107.3	52673.4	60688.4	60306	51550.9	46567.2	71855.2	62977.3	79669.8	63886	398804	370982	417206	97331.7	92367.1	110808	110484	-	-
Zbsp007084	UPLC-MS/MS	273.08	153.02	-	-	272.068	C15H12O5	[M+H]+	Butin; 7,3',4'-Trihydroxyflavanone*	Flavonoids	Flavanones	492-14-8	1	-	153194	148415	128807	65775.2	66283.2	68875.3	59732.8	60191.6	62740.1	107304	99177.3	98567.9	106858	115200	121051	77515.4	84003.8	90271.8	83324.7	90568.3	86240.6	106024	95044.3	89222.5	194556	172863	190260	87481.4	109702	105246	97615.6	C09614	ko00941
pme2960	UPLC-MS/MS	273.08	153.02	-	-	272.068	C15H12O5	[M+H]+	Naringenin chalcone; 2',4,4',6'-Tetrahydroxychalcone*	Flavonoids	Chalcones	73692-50-9	1	-	149686	139839	163656	56393.3	66629.8	58216.8	25638.4	35639.8	36253.3	61125.3	68802.6	62358.6	62947.2	55670.1	53809.7	61877.4	57120.7	79779	52150.7	58340.9	46876.5	60048.8	64659.8	65760.7	386971	371229	382671	100274	104178	126695	99531.1	C06561	ko00941,ko01100,ko01110
Lmdn006025	UPLC-MS/MS	287.06	125.02	-	-	288.063	C15H12O6	[M-H]-	2-Hydroxy-2,3-dihydrogenistein	Flavonoids	Isoflavones	-	3	-	143119	112577	107564	58310.7	49649.8	40783.7	36712.5	24899.8	50382.5	39002.6	79602.6	59212.6	60162	60999.4	39010.2	36353.1	49347.6	51131.1	45620.2	51142.5	46685.8	69771.4	81670	57412.5	269523	291567	318403	79113	84318	98677	70556.2	C12631	ko00943,ko01100,ko01110
Jmgn005927	UPLC-MS/MS	287.06	125.03	-	-	288.063	C15H12O6	[M-H]-	2-hydroxynaringenin	Flavonoids	Flavanones	-	3	-	109130	112006	136895	52460.3	75570.4	76250.5	51879	50241.7	33198.9	64006.7	63506.1	25005	88895.8	67276.1	72951.5	64015.3	80782.2	66675.8	55936.4	55625.7	73552.8	100178	113161	104046	483628	451175	543517	125330	137237	137247	135114	-	-
mws0064	UPLC-MS/MS	287.06	135.05	-	-	288.063	C15H12O6	[M-H]-	Eriodictyol (5,7,3',4'-Tetrahydroxyflavanone)	Flavonoids	Flavanones	552-58-9	3	-	74152.1	82689.2	64523	26940.1	26670	33973.5	36844.7	17548	25087.2	26940.1	35572	35090.3	26072.5	31950.9	15005	23810.7	31617.6	31952.4	37527.3	39472.2	40721.7	26670	26900	26941.1	24601.5	26944.9	29788.8	38844.6	23186.9	36339.9	26319.2	C05631	ko00941,ko01100,ko01110
mws1000	UPLC-MS/MS	287.06	149.02	-	-	288.063	C15H12O6	[M-H]-	Fustin	Flavonoids	Flavanonols	20725-03-5	3	-	38340	22229.5	8193.51	10516.5	21026	23077.2	18340	11682.7	9362.01	15005	18676	6861.61	18724	32303.3	26392.9	23354.8	17555.5	9350.34	17517	12699.2	17552	16338	24521	26536.5	67714.7	87677.2	75888.3	30419.5	19855.7	26893.6	38606	C01378	ko00941
Lmsp004137	UPLC-MS/MS	289.07	163.04	-	-	288.063	C15H12O6	[M+H]+	3,4,2',4',6'-Pentahydroxychalcone	Flavonoids	Chalcones	73692-51-0	2	-	251594	302537	353805	145571	128770	284697	103247	151973	159148	226888	178028	181017	122968	189531	265715	184707	220763	188796	241125	239076	128760	149787	162715	185961	353413	462889	328540	239155	97520.9	208231	135731	C15525	ko00941,ko01100,ko01110
mws1094	UPLC-MS/MS	287.06	259.07	-	-	288.063	C15H12O6	[M-H]-	Aromadendrin (Dihydrokaempferol)	Flavonoids	Flavanonols	480-20-6	3	-	30491.1	36587.2	29490.6	8678.6	12200.1	13945.7	5005	6077.1	4440.53	11277.9	18340	9584.48	19950.9	13015.3	15616.8	14750.7	13015.3	11327.4	16166.1	13472.9	8340	21552.1	7072.81	25272.2	94109.2	70936	112741	20717.2	29632.3	22652.1	36265.2	C00974	ko00941,ko01100,ko01110
Hmqn003268	UPLC-MS/MS	303.05	151.03	-	-	304.058	C15H12O7	[M-H]-	5,7,3',4',5'-Pentahydroxydihydroflavone	Flavonoids	Flavanones	-	3	-	25005	56670	61670	15416.2	31670	31670	10618.5	21670	26670	33340	16014.6	43340	28340	36670	30005	26670	20005	28340	31670	31670	61670	41670	27735.2	33340	61670	43340	60005	51670	26670	60005	31670	-	-
MWSHY0066	UPLC-MS/MS	305.06	231.06	-	-	304.058	C15H12O7	[M+H]+	Taxifolin(Dihydroquercetin)	Flavonoids	Flavanonols	480-18-2	1	-	1408340	1295005	2181670	1658340	1891670	1240005	1515005	2106670	1346670	2045005	1715005	1235005	2041670	1388340	1511670	2876225	1025005	1995005	1335005	1141670	845005	705005	2048340	1378340	1785005	1183340	226670	1263340	535005	768340	528340	C01617	ko00941,ko01100,ko01110
mws0744	UPLC-MS/MS	319.05	193.01	-	-	320.053	C15H12O8	[M-H]-	Dihydromyricetin (Ampelopsin)	Flavonoids	Flavanonols	27200-12-0	3	-	768581	570005	424442	298030	485073	369767	257986	202468	202465	548340	706994	248534	196459	325005	254667	343340	76405.3	150377	718945	291047	322489	739126	472868	348040	245005	160035	172205	566168	328552	373407	588340	C02906	ko00941,ko01110
Zmhn005413	UPLC-MS/MS	335.04	183.03	-	-	336.048	C15H12O9	[M-H]-	p-Dimeric galloyl methyl ester	Phenolic acids	Phenolic acids	-	3	-	3340	8340	15005	10005	16670	3519.02	3403.18	5005	6970.58	6670	3507	5005	2332.13	1670	4894.11	11670	4894.11	3506.5	6584.45	5005	3340	8539.4	5458.88	7005	8340	2328.65	15005	13340	15177.3	4655.15	13340	-	-
Zmfn007986	UPLC-MS/MS	241.087	197.064	-	-	242.094	C15H14O3	[M-H]-	3,4-dihydroxy-7-methoxy-9,10-dihydro-phenanthrene	Quinones	PhenAnthraquinones	-	3	-	18400.8	14199.2	17014.8	21739.6	20113.4	21770.8	16865.4	17874.2	20694.1	16933.3	16890.8	14348.6	19524.1	11472.1	16699	19518.9	15124.6	17989.7	13548.8	16934.2	19779.8	19056.1	17828.4	12051.3	6990.06	11997.9	12290.8	12175	16384.5	17415	18925.2	-	-
MWSslk062	UPLC-MS/MS	241.09	225.06	-	-	242.094	C15H14O3	[M-H]-	4'-Methoxyresveratrol	Others	Stilbene	33626-08-3	2	-	30992.9	18260.4	32778.4	33547.4	45011	31500.7	27330	21930.6	22698.2	44865.2	29003.4	23199.5	50286.1	17373.2	19889.7	47722.9	39317.3	42310.7	39700	30646	57711.4	71276.8	60995.8	51517.2	112960	110255	132708	45567.4	47441.5	61470.1	48033.7	-	-
Zbln007887	UPLC-MS/MS	257.08	213.06	-	-	258.089	C15H14O4	[M-H]-	phoyunbene F	Others	Stilbene	-	2	-	687150	695155	666763	540529	459233	533143	507275	582210	539416	520702	527468	595688	791461	752249	743833	467977	509210	543407	623959	653132	743530	788838	755594	778681	662870	617968	660559	591519	612232	625695	666797	-	-
MWSmce317	UPLC-MS/MS	257.08	241.05	-	-	258.089	C15H14O4	[M-H]-	Rhapontigenin*	Others	Stilbene	500-65-2	3	-	0	0	0	0	0	0	3534.55	1366.53	8720	4590.24	9884.27	7368.97	7458.03	8340	6367.86	41388.3	26859.8	29663.3	28899.6	19318.3	20698.3	21330.7	18530	34905.1	69790.6	76561.3	73801.2	20746.2	17785.4	18029	20418.8	-	-
MWSmce266	UPLC-MS/MS	257.09	241.06	-	-	258.089	C15H14O4	[M-H]-	Isorhapontigenin*	Others	Stilbene	32507-66-7	3	-	662.256	1323.92	1325.98	0	0	0	0	0	0	7595.3	4137.82	5663.07	10545.9	6904.25	9037.62	31684.5	26903.2	31248.5	19059.4	13906	12516.8	22702.9	29810.8	33355.4	58319.7	84140.1	73803.3	19760.9	16557.6	23054.1	26903.2	-	-
Ymln108520	UPLC-MS/MS	257.08	257.09	-	-	258.089	C15H14O4	[M-H]-	Aloesaponol Ⅲ	Quinones	Quinones	64284-37-3	2	-	60939.7	70738.3	65602.4	63640.7	56658	49570.7	60775.1	49728.6	60665.1	59484.3	56963.6	55872.7	72401.8	73516.6	80134.8	39178.8	55345.1	50389.9	78794.4	79014.8	62115.3	82692.5	77632.5	65752.2	70873	66120.2	73020.8	51860.5	67122	70543.7	60969.7	-	-
pme1201	UPLC-MS/MS	273.08	167.03	-	-	274.084	C15H14O5	[M-H]-	Phloretin	Flavonoids	Chalcones	60-82-2	3	-	68128.7	69842	65146.7	39294.4	52985.3	40817.6	21068.1	17397.7	23063.1	51008.8	31596.1	47152.6	80940.2	91940.7	82113.2	34380.9	26720.4	25114.8	25994.1	19235.1	35364.7	39394.4	37019.4	40816.4	57366.9	63260.2	57365.7	39781.3	44007.9	40816.4	32575.7	C00774	ko00941,ko01110
Zbsp003145	UPLC-MS/MS	291.09	123.04	-	-	290.079	C15H14O6	[M+H]+	Leucopelargonidin; 3,4,5,7,4'-Pentahydroxyflavan	Others	Others	520-17-2	3	-	8344220	9.23858e+06	12488065	13255995	10630545	7.68894e+06	11697130	10781605	7.21019e+06	13398980	11959630	7.41246e+06	14295760	7.63877e+06	10200175	6.56592e+06	9.20674e+06	8.40626e+06	6.31858e+06	5.89715e+06	4.11459e+06	9818200	8.01628e+06	11904515	1.1587e+07	9.17721e+06	8.86273e+06	11268720	11996385	10149420	5.90744e+06	-	-
ZBN0074	UPLC-MS/MS	289.071	125.024	-	-	290.079	C15H14O6	[M-H]-	3',4,4',5,7-Pentahydroxyflavan (Luteoforol)	Flavonoids	Flavanols	13392-26-2	3	-	73340	52269.1	41338.7	47253.9	30409.7	42951.4	35639.9	52334.8	37695.4	37705.7	70045.1	55896.1	83842.3	146670	88744.9	40005	57109.9	35256.8	61437.3	43735.3	46178.5	65743.3	64523.5	92771.2	45272.7	56976.4	70871.3	35324.5	55005	40381	45475.1	C05907	ko00941
Wbsp103327	UPLC-MS/MS	291.09	139.04	-	-	290.079	C15H14O6	[M+H]+	(8R)-9-hydroxy-8-(hydroxymethyl)-6-methoxy-8-methylpyrano[2,3-f]chromen-2-one	Terpenoids	Terpene	-	1	-	1.62484e+07	2.27682e+07	2.23804e+07	2.1076e+07	23952775	29528575	1.07988e+07	27901460	1.95742e+07	2.0902e+07	23997180	2.37064e+07	32262530	2.59163e+07	30548020	2.13897e+07	1.96024e+07	1.90033e+07	22833660	1.31591e+07	1.48241e+07	2.24862e+07	29885795	28043190	2.74882e+07	2.34811e+07	1.52019e+07	24519135	1.15289e+07	2.19411e+07	1.60386e+07	-	-
Zmjp002244	UPLC-MS/MS	291.09	139.04	-	-	290.079	C15H14O6	[M+H]+	5,7,3',4',5'-Pentahydroxyflavan (Tricetiflavan)*	Flavonoids	Flavanols	-	1	-	1.33611e+07	1.12267e+07	1.80296e+07	1.85989e+07	1.63529e+07	1.45125e+07	23401015	1.56679e+07	1.38861e+07	1.52613e+07	2.22098e+07	1.38897e+07	1.89114e+07	1.49993e+07	1.98186e+07	1.03702e+07	1.11902e+07	1.31513e+07	1.07449e+07	8.74348e+06	8.5578e+06	9.69352e+06	1.09173e+07	1.08563e+07	1.81481e+07	1.4383e+07	23196230	1.36857e+07	25626865	1.24148e+07	21660970	-	-
MWSHY0065	UPLC-MS/MS	291.09	139.04	-	-	290.079	C15H14O6	[M+H]+	Catechin*	Flavonoids	Flavanols	154-23-4	1	-	1.33611e+07	1.12267e+07	1.80296e+07	1.85989e+07	1.63529e+07	1.45125e+07	23401015	1.56679e+07	1.38861e+07	1.52613e+07	2.22098e+07	1.38897e+07	1.89114e+07	1.49993e+07	1.98186e+07	1.03702e+07	1.11902e+07	1.31513e+07	1.07449e+07	8.74348e+06	8.5578e+06	9.69352e+06	1.09173e+07	1.08563e+07	1.81481e+07	1.4383e+07	23196230	1.36857e+07	25626865	1.24148e+07	21660970	C06562	ko00941,ko01110
Lhgp102206	UPLC-MS/MS	291.09	139.04	-	-	290.079	C15H14O6	[M+H]+	Katsumadin	Others	Others	-	3	-	1.33611e+07	1.12267e+07	1.80296e+07	1.85989e+07	1.63529e+07	1.45125e+07	23401015	1.56679e+07	1.38861e+07	1.52613e+07	2.22098e+07	1.38897e+07	1.89114e+07	1.49993e+07	1.98186e+07	1.03702e+07	1.11902e+07	1.31513e+07	1.07449e+07	8.74348e+06	8.5578e+06	9.69352e+06	1.09173e+07	1.08563e+07	1.81481e+07	1.4383e+07	23196230	1.36857e+07	25626865	1.24148e+07	21660970	-	-
Lmfn001893	UPLC-MS/MS	305.07	125.02	-	-	306.074	C15H14O7	[M-H]-	Leucocyanidin	Flavonoids	Flavones	27015-21-0	1	-	211720	240765	265133	252578	281856	230423	240350	194904	220821	245194	250898	265871	303535	333814	298897	267135	248028	234883	192885	226755	216392	411367	379173	409139	415787	409139	388461	265869	239285	254822	240761	-	-
MWSHY0098	UPLC-MS/MS	307.08	139.04	-	-	306.074	C15H14O7	[M+H]+	Epigallocatechin	Flavonoids	Flavanols	970-74-1	1	-	8033560	7798370	7508530	11713635	10470580	10485115	7150220	8759575	6515805	9115100	8903105	9839895	22593855	1.01626e+07	22829660	9655615	11197455	11447965	10545085	9325635	8351370	16189805	20034520	20740820	33024595	1.53853e+07	1.82537e+07	13618405	5.66631e+06	9970135	6.07285e+06	C12136	ko00941,ko01110
mws0049	UPLC-MS/MS	307.08	139.04	-	-	306.074	C15H14O7	[M+H]+	Gallocatechin	Flavonoids	Flavanols	970-73-0	1	-	5.87801e+06	6.52936e+06	5.63714e+06	6.10297e+06	6.19283e+06	7.24145e+06	6.70464e+06	5.11126e+06	6.07791e+06	5.49853e+06	7.5854e+06	7.71764e+06	1.21431e+07	9.03532e+06	9.24988e+06	6.95344e+06	6.32838e+06	6.67205e+06	4.36597e+06	5.10472e+06	6.18028e+06	1.17254e+07	1.04934e+07	1.31847e+07	8.03239e+06	1.07815e+07	9.50123e+06	6.21848e+06	6.84095e+06	6.20702e+06	6.87499e+06	C12127	ko00941,ko01110
Cmsp008043	UPLC-MS/MS	229.12	105.07	-	-	228.115	C15H16O2	[M+H]+	Dihydropinosylvin methyl ether	Phenolic acids	Phenolic acids	17635-59-5	3	-	18615	21249.6	23189.8	31556.8	26245.3	24154.4	22550.6	25568.9	26820.5	28970.1	21617.2	27160.6	22250.9	26221.1	21083.5	34714.3	34288.2	32944.4	25915.7	18304.7	23367.8	27006.3	22326.9	15233.9	20750.1	25878.6	18721	22567.1	21955.4	25800.5	27311.3	-	-
Lmlp002765	UPLC-MS/MS	229.12	201.13	-	-	228.115	C15H16O2	[M+H]+	Stilbostemin B; 3,5-Dihydroxy-4-Methylbibenzyl	Others	Stilbene	162411-67-8	1	-	9893.83	2356.63	11455	7514.5	4764.99	9679.16	9713.12	16185	10982.3	24767.4	14773	20243.8	49895.8	37229.1	50592.2	69172.3	49160.6	69095.8	65863.8	76044.4	73497.5	68231.7	62984.4	65862.4	77307.5	60120.3	83955.7	58052.3	44012.8	38112.9	31828.6	-	-
WaYp005219	UPLC-MS/MS	309.1	147.04	-	-	308.09	C15H16O7	[M+H]+	1-O-(p-coumaroyl) 3-Hydroxy-3-methylglutaric acid	Phenolic acids	Phenolic acids	-	3	-	266071	100207	150742	405520	125811	404826	168318	130005	84622.2	101319	415861	200396	215846	191397	147880	306253	432257	469382	103547	144749	135872	91298.9	212776	232622	100005	106855	141903	144158	219979	179899	258268	-	-
WaYp004929	UPLC-MS/MS	309.1	147.04	-	-	308.09	C15H16O7	[M+H]+	3-O-(p-coumaroyl) 3-Hydroxy-3-methylglutaric acid	Phenolic acids	Phenolic acids	-	3	-	172669	508008	436946	154719	139726	154853	453295	43340	101765	122398	125349	140092	434660	520051	633399	141549	459012	130593	543741	424729	483181	502256	216769	535224	413120	110605	174963	409555	886552	383326	810289	-	-
Walp004391	UPLC-MS/MS	309.1	147.04	-	-	308.09	C15H16O7	[M+H]+	7-C-Glucosylcoumarin	Lignans and Coumarins	Coumarins	-	3	-	261670	443340	303340	262833	228485	205481	144641	176503	298582	260409	235710	314278	921119	1.34714e+06	970588	312822	331415	343930	1.24612e+06	1.27944e+06	1.48659e+06	1.55558e+06	1.28199e+06	1.21946e+06	231443	259995	245895	318584	697504	554256	759236	-	-
Lhqp101805	UPLC-MS/MS	325.09	163.04	-	-	324.084	C15H16O8	[M+H]+	Skimmin (7-Hydroxycoumarin-7-O-glucoside)	Lignans and Coumarins	Coumarins	93-39-0	3	-	292943	251164	294927	285094	823604	517151	315005	284098	603481	370521	450830	398340	395445	228340	293935	363444	519068	356614	325712	276061	377071	473756	374491	386414	378040	218538	229478	238933	297106	328691	346358	-	-
Zmpn002553	UPLC-MS/MS	339.07	177.02	-	-	340.079	C15H16O9	[M-H]-	Cichoriin*	Lignans and Coumarins	Coumarins	531-58-8	3	-	52545.3	42961.1	81670	50015.9	40315.7	47018.8	63955	40367	45364.5	64519	48166	48260.4	39480.4	48297	66670	63101.3	62296.8	46469.5	44681.3	76670	43026.4	72711.5	43789.5	91670	59616.8	43906.1	60543.9	50695.7	53469.6	62249.5	43820.2	C09206	-
Cmyn001328	UPLC-MS/MS	339.07	177.02	-	-	340.079	C15H16O9	[M-H]-	Daphnin*	Lignans and Coumarins	Coumarins	486-55-5	3	-	49918.3	48297	47345.3	56156.4	68204.3	52585.3	51690.1	38611.4	49096.8	56113.7	62648.5	56159	38714.5	52640.5	43822.8	59653.5	64052.4	38611.4	65705.3	35071.1	46507.4	68333.3	68885.6	63221.3	53483.7	41206.8	57865.3	54383.8	55279.9	62246.8	64040.2	C01421	-
Lmbn001162	UPLC-MS/MS	339.07	177.02	-	-	340.079	C15H16O9	[M-H]-	Esculetin-7-O-glucoside*	Lignans and Coumarins	Coumarins	-	3	-	49854.9	78340	81670	73340	46451.8	75368.2	63077.3	41243.4	47386.5	50892.4	52514.8	43875.4	41256.5	40359.3	36001.5	90005	33170.1	45591.1	70951.9	37534.3	63340	39425.3	60426.3	68340	46469.5	63598.4	62299.4	67286.5	70005	50895	50005	-	-
mws1015	UPLC-MS/MS	339.07	177.02	-	-	340.079	C15H16O9	[M-H]-	Esculin (6,7-Dihydroxycoumarin-6-O-glucoside)*	Lignans and Coumarins	Coumarins	531-75-9	3	-	49918.3	48297	47345.3	56156.4	68204.3	52585.3	51690.1	38611.4	49096.8	56113.7	62648.5	56159	38714.5	52640.5	43822.8	59653.5	64052.4	38611.4	65705.3	35071.1	46507.4	68333.3	68885.6	63221.3	53483.7	41206.8	57865.3	54383.8	55279.9	62246.8	64040.2	C09264	-
Layp002880	UPLC-MS/MS	341.09	179.03	-	-	340.079	C15H16O9	[M+H]+	5,7-Dihydroxychromone glucoside	Others	Ketone compounds	-	3	-	118340	55781.3	77265.2	83859.5	79445.3	83856.9	114010	39725.3	126670	64439.1	106670	90037.3	65660.2	75944.2	59168.1	68853.3	64466.1	123340	40129.8	45021.3	63581.3	65323.5	42373.3	51199.1	52985.3	67051.7	98092.3	70207.4	39773	97981.3	63632	-	-
pma0149	UPLC-MS/MS	341.09	207.07	-	-	340.079	C15H16O9	[M+H]+	Sinapoyl malate	Phenolic acids	Phenolic acids	92344-58-6	3	-	5114.17	8340	8340	11670	12360.9	2653.3	10005	8340	11731.6	10005	23340	10005	8214.71	12365.5	4567.45	10005	13185.3	12772.5	2666.32	8340	6670	5651.65	15005	13245.3	2826.64	3582.36	5005	3539.06	5319.31	5005	7894.88	C02887	ko00940,ko01110
Wagp002617	UPLC-MS/MS	324.11	162.06	-	-	323.101	C15H17NO7	[M+H]+	D-Glucosyl Indole-3-Carboxylate	Alkaloids	Plumerane	-	3	-	780040	1003340	768644	636619	767708	860461	645089	889647	946176	868901	1.10403e+06	1.26146e+06	829163	1321670	747118	882327	807998	890843	655745	656442	729804	1.11912e+06	854332	851790	899564	1760005	977237	886001	763063	874731	886021	-	-
MW0109111	UPLC-MS/MS	303.14	137.07	-	-	302.138	C15H18N4O3	[M+H]+	Phe-His	Amino acids and derivatives	Amino acids and derivatives	-	3	-	255005	166670	351635	457276	380344	277846	674527	466081	227858	383549	440591	141670	376128	139631	351692	101670	84608.5	161670	378982	374726	131169	436596	93340	336851	367724	187028	595689	341608	554611	378048	164234	-	-
MW0110256	UPLC-MS/MS	319.14	157.05	-	-	318.133	C15H18N4O4	[M+H]+	Tyr-His	Amino acids and derivatives	Amino acids and derivatives	-	3	-	305259	430005	237694	246803	209301	237116	239144	270427	240473	303098	279463	257217	314917	500698	220529	292046	209893	244643	418340	245338	275987	329594	335156	295522	180011	167498	171668	255132	578395	240591	268907	-	-
Labn002716	UPLC-MS/MS	373.08	169.02	-	-	374.085	C15H18O11	[M-H]-	galloyl acetyl glucoside	Phenolic acids	Phenolic acids	-	3	-	31698.2	39392.2	36031	42071.7	24271.2	30482	35316.5	24300.1	45985.1	42972.2	34407	32101.4	33957.3	42333.7	43533.7	24181.3	28734.2	22644.8	40753.7	46545.9	40286.8	26179.4	43466.3	38638.1	26129.4	27757.9	30347.7	17462.5	27864.6	35051.2	33957.3	-	-
Ljmp121505	UPLC-MS/MS	247.13	187.11	-	-	246.126	C15H18O3	[M+H]+	Mansonone S	Others	Ketone compounds	-	3	-	198529	211892	187988	164780	154588	158919	272405	274345	300178	874348	837400	644106	1.44183e+06	1.48387e+06	1.48724e+06	2.26947e+06	2.10209e+06	2.13019e+06	2.51835e+06	2.35062e+06	2.51927e+06	2.42152e+06	2.41692e+06	2.33144e+06	2.50294e+06	2.48594e+06	2.28657e+06	1.32747e+06	1.24158e+06	1.31754e+06	1.40901e+06	-	-
Jmwn002494	UPLC-MS/MS	325.09	119.05	-	-	326.1	C15H18O8	[M-H]-	(2E)-3-[4-(β-D-glucopyranoside)-phenylacrylic]-acid	Phenolic acids	Phenolic acids	-	3	-	32808.9	25956.7	35712.1	40382	38169.1	44431.8	46379.8	11296.8	43548.2	37410.5	33532.6	45781.6	44988.8	47017.5	36820.5	39919.2	32382.4	56359.4	39320.7	19708.9	35174.7	29564	30545	5005	25327.2	29916.7	39762.7	36556.1	14504.9	31733	39270.9	-	-
Hmhn003067	UPLC-MS/MS	325.09	119.05	-	-	326.1	C15H18O8	[M-H]-	Phenylpropionic acid-O-β-D-glucopyranoside	Phenolic acids	Phenolic acids	-	3	-	130943	216512	214727	195200	198757	228934	141996	173617	152991	217391	151722	156425	255528	227146	234247	212954	205514	162386	143241	173019	186340	138376	128117	218343	198523	206744	207640	198757	169487	182787	178353	-	-
Lmfn003035	UPLC-MS/MS	325.09	145.03	-	-	326.1	C15H18O8	[M-H]-	6-O-p-Coumaroyl-β-D-glucose	Phenolic acids	Phenolic acids	114297-65-3	3	-	26005825	1.02691e+07	8.95227e+06	4.63723e+06	3.87163e+06	3.74831e+06	3183640	1.76767e+06	1.13202e+06	4.19773e+06	11292485	5.1978e+06	2.75642e+07	3.13695e+07	3.05243e+07	3.55566e+06	3.60186e+06	3.75122e+06	35067900	1.67808e+07	1.39927e+07	63393205	55664190	3.20642e+07	11568825	9.72784e+06	8.76409e+06	12532350	1.18358e+07	1.04344e+07	1.28764e+07	-	-
Yaap002576	UPLC-MS/MS	327.11	147.04	-	-	326.1	C15H18O8	[M+H]+	p-Coumaric acid-4-O-glucoside	Phenolic acids	Phenolic acids	117405-48-8	1	-	636670	2.61089e+06	1643340	790005	2692795	217714	450005	236624	177743	656670	1241670	1.93831e+06	5.0946e+06	3267915	4.73454e+06	2080005	237840	2578070	1036670	2.44271e+06	1928340	2.87601e+06	2.83865e+06	3355685	625005	2.09561e+06	2243340	2.62555e+06	4396125	3.5589e+06	3254150	C06739	-
pmn001419	UPLC-MS/MS	325.09	163.04	-	-	326.1	C15H18O8	[M-H]-	1-O-p-Coumaroyl-β-D-glucose	Phenolic acids	Phenolic acids	7139-64-2	2	-	1125005	736670	544326	844112	642975	809661	1171670	932401	763362	754751	1320005	879645	711906	697686	629856	789450	810736	887452	1.06873e+06	778436	687996	1258340	1156670	866722	3352245	1288340	1.46277e+06	1048340	686670	1.52325e+06	807506	C16827	-
Lman002731	UPLC-MS/MS	341.09	135.04	-	-	342.095	C15H18O9	[M-H]-	Grevilloside F	Phenolic acids	Phenolic acids	1094004-50-8	1	-	2135005	1173340	1490005	1.05805e+06	881687	1.00331e+06	2011670	1.15534e+06	1.12493e+06	1526670	2070005	1.09697e+06	906156	874497	930969	1270005	1.22483e+06	1.44093e+06	1890005	854291	905299	2091670	1983340	801764	686252	837404	658012	1370005	1.31688e+06	1.16992e+06	868506	-	-
Zmhn001793	UPLC-MS/MS	341.09	179.03	-	-	342.095	C15H18O9	[M-H]-	6-O-Caffeoyl-D-glucose*	Phenolic acids	Phenolic acids	-	1	-	2.38658e+06	5595225	5149530	5245535	5745875	5415020	2948290	6065255	5532210	5801975	2939710	5415020	3555540	4752285	5029185	6990890	6056475	6102160	3058185	4865415	5429005	3175040	4210605	6791110	6341390	5649510	6750485	5203630	5526960	5707320	6494650	-	-
pmn001420	UPLC-MS/MS	341.09	179.04	-	-	342.095	C15H18O9	[M-H]-	1-O-Caffeoyl-β-D-glucose*	Phenolic acids	Phenolic acids	14364-08-0	1	-	1.51441e+06	4802745	2891665	5624990	4472490	5660020	1.88494e+06	6214685	5203630	4674025	2.11733e+06	5572465	4479435	4762725	4781865	6146100	6950200	6895380	1.89612e+06	5074520	4942050	2.3285e+06	3512445	5752885	3.72431e+06	6003780	5780935	3873165	4733150	4919400	5283955	C10433	-
Lcsp002261	UPLC-MS/MS	306.14	188.07	-	-	305.138	C15H19N3O4	[M+H]+	Thr-Trp	Amino acids and derivatives	Amino acids and derivatives	186761-42-2	1	-	78454.9	124132	72494	69541.3	75498.3	78454.9	115005	55630.6	61593.6	115005	110005	129138	95334	117218	101292	135053	139071	90398.3	168817	118174	152927	174775	139074	115231	142998	211670	166195	86397	97132.6	107250	82111.2	-	-
Wafp002310	UPLC-MS/MS	309.14	163.04	-	-	308.137	C15H20N2O5	[M+H]+	1-O-Caffeoyllysine	Alkaloids	Phenolamine	-	2	-	236527	254372	302005	259270	286358	233623	223489	199205	268222	269791	278404	312351	244044	228865	215229	212595	272238	313317	220113	175007	190473	242685	200178	202078	109121	140223	141949	241329	239305	206910	258338	-	-
Wcfp003475	UPLC-MS/MS	325.14	191.08	-	-	324.132	C15H20N2O6	[M+H]+	6,7-dimethyl-4-(2,3,4,5-tetrahydroxypentyl)-1H-quinoxaline-2,3-dione	Others	Others	-	3	-	520005	1036670	636670	665005	665005	843340	576414	603340	1238340	1040005	525005	1703340	608340	1390005	486670	1388340	1360005	1083340	886670	1571670	1360005	1193340	1435005	901670	1085005	1891670	1383340	998340	1498340	881670	1268340	-	-
Lszp210010	UPLC-MS/MS	325.14	191.08	-	-	324.132	C15H20N2O6	[M+H]+	Tatarine	Alkaloids	Alkaloids	-	3	-	520005	1036670	636670	665005	665005	843340	576414	603340	1238340	1040005	525005	1703340	608340	1390005	486670	1388340	1360005	1083340	886670	1571670	1360005	1193340	1435005	901670	1085005	1891670	1383340	998340	1498340	881670	1268340	-	-
Wcfp002357	UPLC-MS/MS	413.14	162.04	-	-	412.134	C15H20N6O8	[M+H]+	N6-Threonylcarbamoyladenosine	Others	Others	24719-82-2	3	-	0	0	0	511872	608340	381896	551670	536670	472509	0	0	0	0	0	0	352594	558340	565005	463340	418618	257059	596417	611670	386670	0	0	0	274335	141472	307757	110176	-	-
MWSHC2022	UPLC-MS/MS	359.1	197.05	-	-	360.106	C15H20O10	[M-H]-	Glucosyringic acid	Phenolic acids	Phenolic acids	33228-65-8	3	-	68406.6	91253.9	95190	89672.8	77875.3	93613.6	55682.1	53494.6	80243.3	109337	91472.1	99909.5	77875.3	70804.3	71590.1	94394.2	114839	107761	61099.5	72370.6	92042	91992.4	78076.1	120359	118785	114066	117214	84959.8	92827.8	92827.8	95190	-	-
Wchn003509	UPLC-MS/MS	359.1	239.06	-	-	360.106	C15H20O10	[M-H]-	Syringoyl-D-Glucose	Phenolic acids	Phenolic acids	-	3	-	33340	14842.2	21077.3	22834.1	14052.4	13098.8	21670	12298.1	11352.8	16686.4	38340	30476.2	23569.5	23566.5	21077.3	16588.7	21946.1	26189.8	28340	12228.7	13062.7	28340	48340	12286.5	21940.4	8787.02	18443.3	30005	10453.8	14932.1	21820.7	-	-
Lmtp005328	UPLC-MS/MS	233.15	119.08	-	-	232.146	C15H20O2	[M+H]+	Isoalantolactone	Terpenoids	Sesquiterpenoids	470-17-7	3	-	35992.4	32085.3	27023	17302.9	9856.86	12952.9	50661.8	40181	29635.9	34901.6	24485.5	25056.3	53072.1	54114.2	16080.5	28901.3	15237.7	26195.9	42292.8	46830.1	46448.5	37153.2	15397.1	28711.5	27897.9	33496.1	23528.7	29857.2	26742.2	26179.8	34621.8	C09484	-
Ljmp121502	UPLC-MS/MS	265.14	121.06	-	-	264.136	C15H20O4	[M+H]+	Mansonone Q	Terpenoids	Sesquiterpenoids	-	3	-	71288.5	77307.5	75507.3	65620.6	78316.7	60957.8	100881	113491	124115	237823	239009	252559	463945	469101	470334	754550	648947	732086	793522	860262	810488	790149	774928	823651	902763	871585	877097	419313	441763	479909	450711	-	-
Latp005276	UPLC-MS/MS	265.15	131.09	-	-	264.136	C15H20O4	[M+H]+	Granilin	Terpenoids	Sesquiterpenoids	40737-97-1	2	-	40005	19308.9	35005	17318.3	22430.4	14095.1	75005	22594.8	21004	61956.2	76533.7	66366.8	168502	140787	159438	207642	240527	207642	234009	243502	266774	273392	290876	250772	268284	260510	251390	154492	146851	167616	147478	C09470	-
zjzp121616	UPLC-MS/MS	265.14	135.08	-	-	264.136	C15H20O4	[M+H]+	5-Hydroxy-2-Carbonylcadinane-12,7-lactone (iso-2)	Terpenoids	Sesquiterpenoids	-	1	-	84229.6	81360.7	100410	70329.9	69114.9	63869.8	129637	129706	116626	326071	358586	344647	699484	680520	638688	918663	1.14195e+06	999352	1.22119e+06	1.26549e+06	1.25947e+06	1.20634e+06	1.16122e+06	1.14581e+06	1.34087e+06	1.15116e+06	1.36754e+06	570732	646357	632017	672450	-	-
Lmtn004049	UPLC-MS/MS	263.13	204.12	-	-	264.136	C15H20O4	[M-H]-	Abscisic acid	Organic acids	Organic acids	21293-29-8	1	-	239926	276313	234800	237803	227057	231089	338156	484743	417984	1.01845e+06	1.04718e+06	1.15781e+06	1.61796e+06	2.31312e+06	2.01385e+06	3.14435e+06	3.18156e+06	3.38021e+06	3.6981e+06	3368749	3.65275e+06	3.95568e+06	3.63114e+06	3.46383e+06	4.07671e+06	3.73123e+06	4.11922e+06	1.93575e+06	1.84889e+06	2.07907e+06	2.08581e+06	C06082	ko00906,ko01100,ko01110,ko04075
Laxp004658	UPLC-MS/MS	279.12	139.08	-	-	280.131	C15H20O5	[M-H]-	Phaseic Acid	Terpenoids	Sesquiterpenoids	24394-14-7	1	-	991670	453340	541670	215201	315005	175089	550005	169294	179729	227010	641670	190160	281755	271324	253018	245306	286134	285237	1148340	553069	476114	1210005	1028340	473879	1.35255e+06	1.30194e+06	1.32758e+06	813340	406468	606670	563340	C09707	ko00906
Wcgn007904	UPLC-MS/MS	279.12	153.13	-	-	280.131	C15H20O5	[M-H]-	3-hydroxy-6-(2-hydroxyethyl)-2,7-bis(hydroxymethyl)-2,5-dimethyl-3H-inden-1-one	Others	Others	-	3	-	239944	273145	242260	265786	199431	259506	260761	239765	228997	244072	219112	221998	271231	287860	266855	220743	192780	237432	249636	275180	278770	210919	265248	241201	286065	260820	283373	279617	262794	288780	321312	-	-
Labn003679	UPLC-MS/MS	327.11	147.05	-	-	328.116	C15H20O8	[M-H]-	(E)-caffeyl alcohol 4-O-β-D-glucopyranoside	Phenolic acids	Phenolic acids	-	2	-	335914	516670	568340	548340	553340	585005	358179	435005	386670	590005	395855	436670	386670	435005	383340	616670	416670	526670	259005	373340	480005	446670	281626	603340	1205005	616670	806670	641670	525005	646670	530005	-	-
Lmtn002233	UPLC-MS/MS	327.11	165.05	-	-	328.116	C15H20O8	[M-H]-	Androsin	Phenolic acids	Phenolic acids	531-28-2	3	-	187245	213887	133450	283081	244054	221329	233627	247904	235495	235483	300709	321420	215192	212265	225280	245241	265260	300284	221968	244834	236780	201312	255329	271269	166281	343239	245347	232741	247109	240938	219517	-	-
Zbfn002396	UPLC-MS/MS	343.1	163.04	-	-	344.111	C15H20O9	[M-H]-	Caffeoyl-O-mannitol	Phenolic acids	Phenolic acids	-	3	-	25679.3	16670	32518.7	29908	30090	36582	20639.8	36253.9	34774.4	34266.9	30144.7	39042.8	41823.4	48523.7	65164	30120.7	47550.3	37163.7	79276.8	46850.7	58458.1	60458	57036.4	60261.7	114717	116002	119617	46541.8	53923.7	53888.4	57364.4	-	-
Lakn003294	UPLC-MS/MS	343.1	181.05	-	-	344.111	C15H20O9	[M-H]-	2-β-D-Glucopyranosyloxy-5-hydroxyphenylacetic acidmethylester*	Phenolic acids	Phenolic acids	-	3	-	428206	1536670	702215	1351670	733496	1533340	440632	1446670	1588340	824071	503514	1848340	991670	1448340	1410005	695815	1818340	1403340	422238	1505005	1473340	562842	482498	1396670	847741	1626670	1323340	623315	1491670	1383340	726485	-	-
Lmmn000774	UPLC-MS/MS	343.1	181.05	-	-	344.111	C15H20O9	[M-H]-	Dihydrocaffeoylglucose*	Phenolic acids	Phenolic acids	-	3	-	653251	1671670	2341670	1476670	1848340	1391670	815560	1141670	1443340	1801670	805617	1448340	1476670	1445005	1575005	2160005	1313340	1708340	1276670	1520005	1708340	1801670	724182	2013340	1775005	1320005	1453340	1545005	1416670	1726670	1678340	-	-
Zmln000899	UPLC-MS/MS	343.11	181.05	-	-	344.111	C15H20O9	[M-H]-	Syringaldehyde-4-O-glucoside	Phenolic acids	Phenolic acids	-	2	-	128758	107259	146008	152371	150592	126899	137431	175808	163012	181623	143563	165137	188377	168089	192014	209554	206171	218267	203955	261692	224470	251085	281721	261037	477380	452940	444980	169411	178276	206987	186687	-	-
pmc0281	UPLC-MS/MS	400.15	136.06	-	-	399.139	C15H21N5O8	[M+H]+	Ribosyladenosine	Nucleotides and derivatives	Nucleotides and derivatives	-	3	-	87618.3	82545.5	75326.4	129100	149513	118350	119770	107000	133926	62571.3	88986.2	89599.2	122756	88922.5	99478.2	98716.8	103004	109745	94536.6	99916	121741	80448.9	119754	97780.9	87482.9	107251	93808.8	84659.7	96583.8	93141.8	98955.9	-	-
Wayn002083	UPLC-MS/MS	326.12	164.07	-	-	327.131	C15H21NO7	[M-H]-	N-(1-Deoxy-1-fructosyl)Phenylalanine	Nucleotides and derivatives	Nucleotides and derivatives	-	1	-	93310.9	52666.1	101668	105190	105348	92445	75729.8	90487.2	177803	63191.5	149180	111855	121785	148442	132090	204365	167782	93744.1	204097	298748	251217	379225	420205	373391	355293	343219	367369	192864	227015	180486	212721	-	-
Wayp001104	UPLC-MS/MS	344.13	182.08	-	-	343.126	C15H21NO8	[M+H]+	N-(1-Deoxy-1-fructosyl)Tyrosine	Nucleotides and derivatives	Nucleotides and derivatives	-	3	-	37373.1	38029	36028	40696.3	55148.4	58865.6	47381.5	35366.1	42709.6	21604.5	44520.4	53364	41376.5	62707.3	59992.7	82742.9	65994.3	67262.1	50718.2	57387.8	62049.3	41362.7	48860.9	47381.5	71389.6	45747.8	75753.4	40691.3	52036	48722.7	41871.7	-	-
mws1409	UPLC-MS/MS	579.03	403	-	-	580.034	C15H22N2O18P2	[M-H]-	Uridine-5'-diphosphoglucuronic acid	Nucleotides and derivatives	Nucleotides and derivatives	-	3	-	115646	127271	131363	143156	121647	159638	110138	138174	91040.1	146700	141767	145107	128984	135006	134346	120211	126150	214877	221888	251099	290273	336590	387543	340746	226165	94968.4	217847	113930	95005	127564	101346	-	-
Zbqp003125	UPLC-MS/MS	279.17	86.1	-	-	278.163	C15H22N2O3	[M+H]+	Ile-Phe	Amino acids and derivatives	Amino acids and derivatives	-	1	-	336671	395866	313340	304642	213428	235781	190913	173688	291280	311670	270005	454613	235483	328223	270829	363340	582282	413269	367396	657185	815515	446539	646443	409184	600133	846679	300788	351670	157159	328340	382988	-	-
mws5035	UPLC-MS/MS	279.17	120.08	-	-	278.163	C15H22N2O3	[M+H]+	L-Leucyl-L-phenylalanine	Amino acids and derivatives	Amino acids and derivatives	56217-82-4	2	-	83052.6	56513.7	71670	46670	75741	76670	30010.5	75005	56513.7	71670	75723.6	68340	56670	49476.6	40005	73448.4	63578.5	76274.5	103469	55102.5	56500.4	65005	61670	63593.5	0	0	0	64675.1	39125	61670	29730.5	-	-
MWS201458	UPLC-MS/MS	279.17	120.09	-	-	278.163	C15H22N2O3	[M+H]+	Phe-Ile	Amino acids and derivatives	Amino acids and derivatives	22951-94-6	2	-	73456.4	61980.9	51636.9	65875.7	60869.7	76899.4	98340	107886	71252.7	63127.4	115005	86056.9	95145.9	95264.4	64277.4	102117	86081.9	111329	156092	165271	123955	210030	191123	270779	322502	282333	245606	102150	125005	132175	130450	-	-
Zbqp002380	UPLC-MS/MS	295.16	136.08	-	-	294.158	C15H22N2O4	[M+H]+	Tyrosylleucine	Amino acids and derivatives	Amino acids and derivatives	17355-10-1	3	-	103340	75005	88340	63340	81670	78340	76670	53340	71670	68340	78340	105005	98340	101670	120005	118340	206670	165005	171670	253340	215005	151670	186670	163340	165005	161670	124152	111670	62471.4	89376	52798	-	-
Zbzp002804	UPLC-MS/MS	307.18	177.06	-	-	306.169	C15H22N4O3	[M+H]+	N-Feruloylagmatine	Alkaloids	Phenolamine	-	2	-	406670	408340	343340	406670	435005	458340	201879	296670	408340	453340	239485	448340	541162	1358340	858340	576670	511670	518340	423340	373340	448340	803340	1186670	741670	1.07185e+06	1463340	1.22768e+06	481670	460505	668340	360024	C18325	ko00330,ko01100
pme2735	UPLC-MS/MS	399.14	250.09	-	-	398.137	C15H22N6O5S	[M+H]+	S-(5'-Adenosyl)-L-methionine	Amino acids and derivatives	Amino acids and derivatives	29908-03-0	3	-	179238	161566	210160	304192	285224	261680	214579	333929	269766	293334	239189	220889	260648	278948	282772	434854	370511	372490	537692	548067	711805	446625	318706	280841	294618	403274	278317	237298	260017	312354	229093	C00019	ko00261,ko00270,ko00330,ko00908,ko00999,ko01100,ko01110,ko01230,ko01240,ko04122
Lafp007563	UPLC-MS/MS	219.17	121.1	-	-	218.167	C15H22O	[M+H]+	Costal	Terpenoids	Sesquiterpenoids	-	3	-	58616.4	43200.1	34058.1	26253.8	19184.3	28588.4	90812.9	58385.9	46719.5	68657.7	37269.7	28793.1	69050.4	85767.8	24566	58250.1	39054.7	44261.1	77670	73436.5	72976.6	77640.5	30194.2	57214	68103.7	57741.6	46076.6	41014.5	33229.2	52434	43236.4	-	-
Lmtp006908	UPLC-MS/MS	235.17	179.11	-	-	234.162	C15H22O2	[M+H]+	Dihydroisoalantolactone	Terpenoids	Sesquiterpenoids	1856-58-2	3	-	48334.7	56309.2	54673.5	54059.4	54464.2	51756.1	49586.2	61650.9	58145.2	60420.7	61726.9	56871.1	56231.9	61429.5	54267.3	54703.6	64893	44067.2	59985.3	57342.6	67814.8	63874.3	44134.6	54325.4	55118.7	53387.2	49797.4	54943.9	59557.6	52947.3	48660.1	-	-
Lhsp101904	UPLC-MS/MS	235.17	179.11	-	-	234.162	C15H22O2	[M+H]+	polygodial	Terpenoids	Sesquiterpenoids	6754-20-7	1	-	48334.7	56309.2	54673.5	54059.4	54464.2	51756.1	49586.2	61650.9	58145.2	60420.7	61726.9	56871.1	56231.9	61429.5	54267.3	54703.6	64893	44067.2	59985.3	57342.6	67814.8	63874.3	44134.6	54325.4	55118.7	53387.2	49797.4	54943.9	59557.6	52947.3	48660.1	C09712	-
Lmhn010314	UPLC-MS/MS	233.15	217.12	-	-	234.162	C15H22O2	[M-H]-	Aspergillusene A	Terpenoids	Sesquiterpenoids	-	3	-	6934.43	8304.25	7923.77	7782.05	6591.55	9695.96	12070.1	11848.4	8171.21	8543.12	10104.4	9149.91	9633.32	12328	11352.7	11089.4	11489.3	10532.3	10996.6	10263.6	10890.5	7975.55	12022.2	11793	10295.6	11116.2	13838	10603.4	8293.54	10976.7	10237.5	-	-
ML10174588	UPLC-MS/MS	233.16	233.16	-	-	234.162	C15H22O2	[M-H]-	Confertifoline	Terpenoids	Sesquiterpenoids	1811-23-0	2	-	1.78389e+06	1.60875e+06	1.65771e+06	1.47437e+06	1.48227e+06	1.61549e+06	2.11745e+06	1.83067e+06	1.80549e+06	1.88331e+06	1.79575e+06	1.63012e+06	2.00243e+06	1.82772e+06	1.62868e+06	1.8236e+06	1.70705e+06	1.75177e+06	1.89936e+06	2.02163e+06	1.86172e+06	1.94441e+06	1.67484e+06	1.99056e+06	1.85499e+06	1.79429e+06	1.88227e+06	1.68543e+06	1.76264e+06	1.83443e+06	1.88192e+06	C09376	-
Ymmg000006	UPLC-MS/MS	281.14	123.08	-	-	282.147	C15H22O5	[M-H]-	Rugosic acid A	Others	Others	-	1	-	266670	193340	130062	213340	123032	170005	146670	163340	140005	65640.2	128340	151670	131670	125005	135005	148340	183340	136670	236670	238340	223340	281670	291670	248340	228482	443340	421670	76818.6	185005	139040	101942	-	-
Lakn004098	UPLC-MS/MS	281.14	171.12	-	-	282.147	C15H22O5	[M-H]-	Dihydrophaseic acid	Terpenoids	Sesquiterpenoids	41756-77-8	1	-	186619	486670	278866	336670	250743	262536	165005	275005	298340	119551	80507	315005	253340	318340	215005	193332	330005	266670	256670	616670	415005	136670	360005	336372	616670	856670	713340	162914	340005	268321	260117	C15971	ko00906
Lmdp002901	UPLC-MS/MS	331.14	151.07	-	-	330.132	C15H22O8	[M+H]+	2,6-Dihydroxy-4-isopropylphenyl-1-O-β-D-glucoside	Phenolic acids	Phenolic acids	-	2	-	65493.9	97752.8	92487.2	104854	81470.5	70183.4	100848	138734	177936	106031	91817.9	128687	83972.3	120699	65173.5	117800	94050.9	127816	102777	112805	51651.9	117312	95005	102541	81492.4	72309.9	156794	97000.2	62204.9	119124	51651.9	-	-
pmp001045	UPLC-MS/MS	331.14	151.11	-	-	330.132	C15H22O8	[M+H]+	Bartsioside	Terpenoids	Monoterpenoids	62133-72-6	3	-	1.02297e+06	1.22263e+06	1.16423e+06	904306	1.01423e+06	1.49136e+06	899046	868134	1.18124e+06	1.00146e+06	935340	991146	1.00982e+06	808791	956620	1.10323e+06	1.07169e+06	1.16016e+06	915313	1.11329e+06	958108	952443	866372	1.03438e+06	887803	1.01292e+06	1.30429e+06	946615	440005	813837	1.0279e+06	-	-
Lmdn001560	UPLC-MS/MS	345.12	165.06	-	-	346.126	C15H22O9	[M-H]-	6-DeoxyCatalpol	Terpenoids	Monoterpenoids	99499-99-7	2	-	68640.2	30005	69404.8	72752.3	69931.6	66259	88888.8	54258.4	57203.3	57685	65124	54048.3	84118.8	105154	112753	92220.3	86790	126184	191538	159286	177687	214062	213037	193846	267085	239767	218687	115132	126695	132479	126274	-	-
Hahn001170	UPLC-MS/MS	345.12	183.07	-	-	346.126	C15H22O9	[M-H]-	Aucubin	Terpenoids	Sesquiterpenoids	479-98-1	2	-	31067.9	38350.8	20662.8	25412.4	39080	35119.6	34031.2	37182.8	29631.8	30277.6	27374.9	26858.6	26168.8	37184.8	28873.2	35276.7	38807.4	42332.7	46999.5	41843.4	25253.1	31937.5	31816	42003.1	41006.7	26727.4	33738	24103.5	26170.8	21170.6	24649.2	C09771	-
Layp003558	UPLC-MS/MS	347.13	185.08	-	-	346.126	C15H22O9	[M+H]+	3,4,5-Trimethoxyphenol-1-O-β-D-glucoside	Phenolic acids	Phenolic acids	-	3	-	421670	333340	373340	616670	400005	343340	308727	515005	453340	363340	375005	605005	366670	568340	348340	665005	630005	463340	323340	593340	570005	416670	450005	315005	470005	428340	401403	338340	329149	360005	571670	-	-
mws1051	UPLC-MS/MS	399.14	250.09	-	-	399.144	C15H23N6O5S+	[M]+	S-Adenosylmethionine	Amino acids and derivatives	Amino acids and derivatives	485-80-3	3	-	204423	169537	123582	217354	233004	195101	183200	207476	219215	200072	206174	201316	204311	229153	234742	306811	346708	372669	535927	451092	581918	403161	290712	357077	245958	332240	260826	242194	259100	264000	260964	-	-
pmb2922	UPLC-MS/MS	565.05	323.03	-	-	566.055	C15H24N2O17P2	[M-H]-	Uridine 5'-diphospho-D-glucose	Nucleotides and derivatives	Nucleotides and derivatives	133-89-1	1	-	7.59766e+06	5.65204e+06	17045090	14892070	7.71157e+06	7.044e+06	8.27008e+06	18000435	20224440	18349435	8.14893e+06	17205735	13538405	6.53505e+06	7.22002e+06	15466600	16387405	13646325	6.41043e+06	12318435	12436415	7.3025e+06	6.98824e+06	8.68941e+06	1.33715e+07	11583480	8515930	14828180	6.97344e+06	15767125	12894595	C00029	ko00040,ko00052,ko00053,ko00500,ko00520,ko00524,ko00561,ko00908,ko01100,ko01110,ko01240,ko01250
pmf0418	UPLC-MS/MS	237.185	135.08	-	-	236.178	C15H24O2	[M+H]+	Curdione	Terpenoids	Sesquiterpenoids	13657-68-6	3	-	38668.6	39164.3	42151.9	29578.3	23539.2	23879.7	45383.6	44402.4	48085.1	54209.7	49323	42778.5	71823.7	79547.3	42570	43553.5	36717.1	32733	67280.7	67156.3	50462.1	51980.3	32740.3	48161.6	32528.7	40288.8	28158.9	36218.6	40309.2	38669.4	45629.3	C17493	-
Hmlp013407	UPLC-MS/MS	223.206	111.08	-	-	222.198	C15H26O	[M+H]+	β-Eudesmol	Terpenoids	Sesquiterpenoids	473-15-4	3	-	36362	39093.8	37626	33832	34556.9	33154.4	36672.4	37367.4	42187.1	39175.3	39815.4	40036.3	41366.1	37195.5	41690.4	37201.4	35657.5	39001.7	42213.7	37970.6	36207.8	42610.8	40055.3	37609.8	38314.3	42316.6	36018	41419.4	37888.9	38860.3	41339.8	C09664	-
Jmcp007378	UPLC-MS/MS	223.207	149.13	-	-	222.198	C15H26O	[M+H]+	Enantio-7(11)eudesmen-4-ol	Terpenoids	Sesquiterpenoids	186374-63-0	3	-	232514	295365	311318	275666	333101	236911	264666	204514	284297	294379	239702	331592	291731	283385	312495	273392	236911	302237	240537	293095	330822	270422	265860	210996	281265	248460	232001	319436	252034	240226	227413	-	-
pmn001381	UPLC-MS/MS	349.15	187.1	-	-	350.158	C15H26O9	[M-H]-	Eucommioside	Terpenoids	Terpene	-	3	-	64226	133035	155875	217034	224058	186218	71929.9	166956	201558	200216	58254.3	170062	143401	163937	199029	236297	197772	208274	87500.1	175917	184259	80597	94165	202907	245838	258129	273504	193496	192154	163078	184650	-	-
MWS0552	UPLC-MS/MS	239.2	223.03	-	-	240.209	C15H28O2	[M-H]-	Cis-10-Pentadecenoic Acid(C15:1)	Lipids	Free fatty acids	84743-29-3	2	-	7.50537e+06	7.71764e+06	7.41093e+06	6.36924e+06	6.00762e+06	6.52341e+06	6.669e+06	7.56347e+06	7.07002e+06	7.56025e+06	7.13606e+06	7.47449e+06	8.15095e+06	8.4414e+06	8.38959e+06	7.08242e+06	6.74246e+06	6.66981e+06	7.48557e+06	6.81389e+06	7.03261e+06	7.26234e+06	7.06009e+06	1.00009e+07	5.8753e+06	6.37699e+06	5.97692e+06	1.16286e+07	1.0898e+07	1.16594e+07	1.20351e+07	-	-
Zmyn005209	UPLC-MS/MS	241.22	225.02	-	-	242.225	C15H30O2	[M-H]-	12-Methyltetradecanoic Acid	Lipids	Free fatty acids	5502-94-3	1	-	90633.8	41750.7	101456	139850	97991.7	41285.7	66911.3	55465.4	70217.1	50015.5	54425.2	53188.8	58496	104600	49010.1	61477.1	79685.9	54248.4	136966	66394.3	65280.3	139702	96273.9	71516.2	60034.8	83922.3	72746.8	55669.6	61833.8	38592.7	80723.5	C16665	-
MWS2430	UPLC-MS/MS	241.22	241.21	-	-	242.225	C15H30O2	[M-H]-	13-methylmyristic acid	Lipids	Free fatty acids	2485-71-4	1	-	230471	313226	297548	348764	233770	259518	211090	257640	226549	198740	206845	209220	272566	221198	212951	319243	325876	311498	302669	202187	211601	222361	200406	245936	338390	308082	193838	243899	274498	307693	306084	-	-
mws0359	UPLC-MS/MS	241.22	241.22	-	-	242.225	C15H30O2	[M-H]-	Pentadecanoic Acid	Lipids	Free fatty acids	1002-84-2	3	-	288542	268048	280692	250585	269330	258329	240306	237330	260754	251788	287595	302328	275145	337442	261827	345215	339308	249684	349588	317645	341495	258093	261072	271118	299871	308444	349592	238447	294321	332888	391673	C16537	-
Zbqn006094	UPLC-MS/MS	299.02	243.03	-	-	300.027	C15H8O7	[M-H]-	Pseudopurpurin(1,2,4-trihydroxy-3-carboxyanthraquinone)	Quinones	Anthraquinone	476-41-5	1	-	73568.3	70827.3	89251.3	50948.6	37640.8	41116.5	42698.4	38220.9	61039.2	71975.9	70951	63880.9	72960.9	67944.6	64982.7	54421.9	55693.2	51249.5	61505.7	69486.9	44010.4	67246.3	54659	72552.8	45160.3	53603.7	44010.4	74805.2	52982.8	55084.6	66220.8	C10394	-
Lmmn002230	UPLC-MS/MS	299.02	271.03	-	-	300.027	C15H8O7	[M-H]-	Demethylwedelolactone	Lignans and Coumarins	Coumarins	6468-55-9	1	-	2.40922e+06	2.92497e+06	2.83262e+06	2.96e+06	3.12407e+06	3.43007e+06	2.27675e+06	2.26442e+06	2.61344e+06	2.63473e+06	2.47124e+06	2.83273e+06	2.34801e+06	2.72784e+06	2.81124e+06	2.61344e+06	2.43129e+06	2.88812e+06	2.37455e+06	2.73342e+06	2.89173e+06	2.34115e+06	2.29345e+06	2.99252e+06	3.03229e+06	2.82979e+06	2.30902e+06	2.9325e+06	2.88421e+06	3.28334e+06	3.24241e+06	-	-
Lhyp111011	UPLC-MS/MS	301.03	273.04	-	-	300.027	C15H8O7	[M+H]+	Isodemethylwedelolactone	Others	Others	350681-33-3	1	-	1.56459e+06	1.58504e+06	1.63457e+06	1.86401e+06	2.04799e+06	2.1977e+06	1.74674e+06	1.71e+06	1.64896e+06	1.74743e+06	1.73542e+06	1.35276e+06	1.62035e+06	1.48997e+06	1.56323e+06	1.71806e+06	1.96126e+06	1.59863e+06	1.57146e+06	1.50499e+06	1.7616e+06	1.53591e+06	1.37045e+06	1.44651e+06	1.27952e+06	1.57554e+06	1.35518e+06	2.16228e+06	1.92639e+06	1.62371e+06	1.73212e+06	-	-
HX1200	UPLC-MS/MS	301.03	273.04	-	-	300.027	C15H8O7	[M+H]+	Pseudopurpurin	Quinones	Quinones	-	1	-	1.90005e+06	1.97349e+06	1.71332e+06	2.21834e+06	2.27886e+06	2.37699e+06	1.69118e+06	2.28724e+06	1.94914e+06	2.04477e+06	2.02285e+06	1.75473e+06	1.70728e+06	1.73173e+06	1.81178e+06	1.86746e+06	1.63258e+06	1.74531e+06	1.64209e+06	1.51585e+06	1.80643e+06	1.60677e+06	1.72358e+06	1.65974e+06	1.52672e+06	1.73309e+06	1.76918e+06	2.77483e+06	1.91346e+06	1.97533e+06	1.92071e+06	-	-
Lmqn004838	UPLC-MS/MS	315.01	299.99	-	-	316.022	C15H8O8	[M-H]-	3-O-Methylellagic acid	Tannins	Tannin	-	2	-	116830	152668	99175.4	116670	94881.5	109978	113608	105005	87868.8	125866	100618	63340	98515.3	107741	110629	103893	89840	94911.1	132471	121781	108842	133524	106434	128116	85314.1	112760	135095	86171.1	70005	100241	79956.4	-	-
MWSHY0202	UPLC-MS/MS	237.09	135.05	-	-	236.084	C16H12O2	[M+H]+	6-Methylflavone	Flavonoids	Flavones	29976-75-8	3	-	13285.1	17358.1	11835.5	13065.2	6432.26	2392.18	28060.3	13810	17026.3	7170.92	21602.4	18246.8	25667.4	40761	19735.1	15355.5	10994.8	11318.9	24721.6	23167.5	19971.7	19650.7	8644.04	22933.2	13207.3	18715	11726.3	13012.7	23511.2	19458.4	17444.3	-	-
Lmcp004624	UPLC-MS/MS	301.07	258.05	-	-	300.063	C16H12O6	[M+H]+	3-Methylkaempferol	Flavonoids	Flavonols	1592-70-7	3	-	6670	3010.68	7942.83	6016.85	10336.6	10338.9	6670	14304.4	15927.1	13283.8	14478.2	12873.1	10005	8690.68	8864.69	11579.1	1670	2899.12	12698.5	7522.18	5005	8864.69	10138.2	11807.7	5910.46	8688.68	7229.11	9023.01	16548	8533.03	15901.4	C05902	-
Wbtn007603	UPLC-MS/MS	299.06	284.03	-	-	300.063	C16H12O6	[M-H]-	9,11-dimethoxy-2h-[1,3]dioxolo[4,5-b]xanthen-10-one	Flavonoids	Other Flavonoids	-	3	-	6268.98	5462.7	6386.21	8220.87	7450.79	6911.87	8700.92	7868.25	5992.49	14628.1	9653.64	12002.5	4367.34	10646.3	8194.79	5550.37	7475.83	5238.24	10705.4	7878.74	7880.74	5149.45	5955.22	9777.69	9755.08	8255.16	11628.3	5631.99	6357.31	5086.64	8599.29	-	-
mws0058	UPLC-MS/MS	299.06	284.03	-	-	300.063	C16H12O6	[M-H]-	Diosmetin (5,7,3'-Trihydroxy-4'-methoxyflavone)*	Flavonoids	Flavones	520-34-3	3	-	6027.94	5195.68	8200.8	12285.9	9713.03	11253.9	5201.79	6005.74	5984.21	10165.5	14623.2	5533.26	4531.23	7129.99	6677.89	6910.78	7877.62	4884.75	8228.75	11960.6	11542.8	6416.48	7852.32	11631	10465.9	9379.54	13127.1	9948.94	8531.87	11123.8	12111	C10038	-
Xmyn008071	UPLC-MS/MS	299.06	284.03	-	-	300.063	C16H12O6	[M-H]-	Gnetifolin B*	Flavonoids	Flavones	140671-06-3	3	-	7783.96	10513.8	8728.14	8020.43	8901.09	12379.4	5824.85	7442.62	4491.8	7130.79	1050.1	7131.12	6566.19	7880.99	6335.53	10876	5083.22	9671.51	9634.48	9002.99	13126	6280.49	10095.7	6548.94	12392.4	12732.1	10130.6	9992.99	5611.11	9314.14	9271.02	-	-
Zmhn003257	UPLC-MS/MS	299.06	284.04	-	-	300.063	C16H12O6	[M-H]-	5,7,2'-Trihydroxy-8-methoxyflavone*	Flavonoids	Flavones	-	3	-	11589.5	5841.35	7740.27	12378.2	8255.37	13502.6	8600.8	5938.74	4376.37	7664.78	7912.15	8628.62	8194.79	8254.24	7160.26	5250.42	8193.97	4741.43	7056.24	10369.4	8224.02	7280.82	6913.67	9116.61	8939.16	11627.2	14578.4	10013.5	7506.04	7476.79	9309.86	-	-
Wbtp004798	UPLC-MS/MS	301.07	286.05	-	-	300.063	C16H12O6	[M+H]+	8,11-dimethoxy-2h-[1,3]dioxolo[4,5-b]xanthen-10-one	Flavonoids	Other Flavonoids	-	2	-	30388.7	58657.7	40868	80061.3	116806	76694.5	65093.7	92906.8	136105	96274.8	81109.3	116177	67612.5	58996.2	43183.4	150930	81438.5	178789	127214	110674	98224.3	39824.8	108133	113785	133550	137735	127705	72535.2	65333.2	92858.1	49130.2	-	-
mws0066	UPLC-MS/MS	315.05	151	-	-	316.058	C16H12O7	[M-H]-	Isorhamnetin; 3'-Methoxy-3,4',5,7-Tetrahydroxyflavone	Flavonoids	Flavonols	480-19-3	3	-	28553.3	30644.8	26825	25101.4	25637.4	29044.8	35333.1	28125.5	22593.6	28845.7	26771.1	27251.1	24026	27610.3	26179.8	30331.7	27070.2	27973.8	37472.8	35855.2	32270.9	30145.7	34195.2	32900.1	21308	28686.7	27538.3	25601.6	33342.4	31730.8	38942.7	C10084	-
Qmyp010713	UPLC-MS/MS	317.07	271.06	-	-	316.058	C16H12O7	[M+H]+	Hyperxanthone F	Flavonoids	Other Flavonoids	-	3	-	15212.1	23355.7	43943.8	11670	25024.2	28806.4	6670	14761.7	24816	46980.8	26498.8	14606	77608	57054.2	37996.3	14601.7	10308.8	21625.2	18980.8	11670	21459.7	29191.3	23160.6	27735.8	22740.7	20837.7	26564.9	20077.4	31244.3	18978.7	34579.5	-	-
Lmdp003808	UPLC-MS/MS	317.07	302.04	-	-	316.058	C16H12O7	[M+H]+	Azaleatin (5-O-Methylquercetin)	Flavonoids	Flavonols	529-51-1	2	-	141670	126670	83340	90005	85005	88340	54134.8	63340	100005	101670	90005	108340	60005	98340	71670	99306.6	118340	70005	75005	85005	90478.9	136670	120005	78344.4	28340	81670	66670	51864.4	73222.7	65104.4	90005	C10022	-
Zmzp006646	UPLC-MS/MS	317.07	302.04	-	-	316.058	C16H12O7	[M+H]+	Capillarisin	Others	Chromone	56365-38-9	3	-	15860.6	13987.5	23733.5	15149.2	16170.6	18458.9	17800.6	9892.38	17781.6	23114.3	17849.9	28293.7	18648.7	19546.1	9904.62	16896.2	20200.7	20744.7	17816.6	24280.8	15178.8	22539.9	31982.5	24742.3	21754.1	17820.2	20765.8	17159.9	17613.6	19538.2	17117.5	C08999	-
Wcjp001060	UPLC-MS/MS	284.1	152.06	-	-	283.084	C16H13NO4	[M+H]+	Asiaticumine A	Alkaloids	Alkaloids	-	3	-	8.26213e+06	7.51744e+06	7.06843e+06	6.78572e+06	6.33815e+06	3510720	8.81212e+06	7.85295e+06	7.75346e+06	9.40774e+06	9.02803e+06	9.33159e+06	1.32679e+07	1.57061e+07	1.51143e+07	2.0815e+07	1.76281e+07	2.03177e+07	1.99534e+07	1.92112e+07	2.13781e+07	1.49054e+07	1.31418e+07	15564461	1.79224e+07	1.76492e+07	1.86399e+07	1.23394e+07	1.31733e+07	1.37589e+07	1.2201e+07	-	-
Hmmn003343	UPLC-MS/MS	285.08	163.04	-	-	286.084	C16H14O5	[M-H]-	Sappanchalcone	Flavonoids	Chalcones	94344-54-4	3	-	29165.7	48340	63340	65005	86670	49028.3	47863.7	85005	68340	68340	34337.2	45910.8	56670	75005	32287.9	45005	33340	40005	50658	70005	91670	48546.7	51371.4	53340	118340	110005	68866.3	51670	51670	56670	60266.8	-	-
Cmsp004086	UPLC-MS/MS	303.09	229.08	-	-	302.079	C16H14O6	[M+H]+	Dihydrokaempferide	Flavonoids	Flavanonols	137225-59-3	3	-	86838.6	60005	268529	43340	73593.6	66218.8	309633	41670	51670	39734.8	267581	257413	239088	282390	66670	240410	38340	246533	28340	46670	252598	65005	66670	36670	48340	45005	208340	242434	191670	105696	171670	-	-
Cmsn002813	UPLC-MS/MS	317.07	165.02	-	-	318.074	C16H14O7	[M-H]-	Methyl 2-O-(4-hydroxybenzoyl)-2,4,6-trihydroxyphenylacetate	Phenolic acids	Phenolic acids	-	2	-	201670	173340	119679	90191.4	81878.4	91495.2	135005	79788	76325.7	111670	103340	87996.6	61577.5	57491.2	50525	69392.7	68513.1	53138	91572.8	126219	196363	130169	101445	76681.7	69712.8	85997.5	67098.8	153340	97593.7	79268	106670	-	-
Wbtn005483	UPLC-MS/MS	333.06	165.02	-	-	334.069	C16H14O8	[M-H]-	1,3,6-trihydroxy-2,5,7-trimethoxyxanthen-9-one	Flavonoids	Other Flavonoids	-	3	-	230919	151670	192181	132157	167415	112391	26670	137001	145701	170604	406719	154158	132161	112895	120965	158674	172646	214327	200120	97173.5	113340	275898	153832	210228	181670	134550	115494	203340	142723	171670	175676	-	-
mws1359	UPLC-MS/MS	255.1	197.06	-	-	256.11	C16H16O3	[M-H]-	Pterostilbene	Others	Stilbene	537-42-8	1	-	39082.4	32695.9	35014.7	20003	19231.7	20969.3	27763.7	29193.9	29903.1	82753	77024.3	73855.5	17632.8	17776.7	16099	46578.3	46125.5	46101.1	32411.5	27400.3	26307.3	61467.4	51541.5	51896.6	53792	64563.8	62052.8	35607.9	35191.3	38746	39100.2	C10287	ko00945,ko01110
Zbln010189	UPLC-MS/MS	255.1	225.06	-	-	256.11	C16H16O3	[M-H]-	orchinol	Quinones	PhenAnthraquinones	41060-20-2	3	-	19662.9	16713.7	11653.5	5906.35	13259.1	6848.45	16871.5	9419.75	10833.1	33510.8	23896.1	20527.9	5878.64	13793.5	9422.57	17388.5	16647.9	17747.9	15861.8	9066.1	13857.3	20946.7	17033.8	23887.7	18563.1	21260.4	21592	13744.8	15164.3	12454.4	14513.7	-	-
Lmmp003109	UPLC-MS/MS	305.1	139.04	-	-	304.095	C16H16O6	[M+H]+	3'-O-Methyl-epicatechin	Flavonoids	Flavanols	76549-34-3	3	-	35005	66670	74479	68340	40572	116744	55304.6	33571	83986	43340	47231.6	82640.4	65005	249500	52603.9	90005	96670	66670	104526	88340	131670	96670	151820	56670	145006	81670	269893	113968	205514	65005	211424	-	-
pmb3075	UPLC-MS/MS	319.08	145.03	-	-	320.09	C16H16O7	[M-H]-	3-O-p-Coumaroylshikimic acid	Phenolic acids	Phenolic acids	-	3	-	80005	170005	114279	113340	72967.3	125005	42659.7	62023.3	68085.8	59590.1	44124.4	51670	95005	61670	71748.9	80005	34048.4	41342.4	35005	58340	63340	35311.2	41670	88340	25578.5	60005	55005	73340	68085.8	59573.7	90005	-	-
MWSHC20125	UPLC-MS/MS	335.08	135.05	-	-	336.084	C16H16O8	[M-H]-	5-O-Caffeoylshikimic acid	Phenolic acids	Phenolic acids	73263-62-4	1	-	1.93145e+06	5539210	9386880	5153020	4588855	4621875	1.59596e+06	4163830	5686295	4647945	2051728	3340195	3218030	3412510	3476255	3826510	3095980	3614175	1.47775e+06	2962020	3798870	1.86084e+06	1.01617e+06	4512425	3696995	2380005	3336750	4470755	4489850	4314600	4231395	-	-
Zaln004082	UPLC-MS/MS	335.08	179.03	-	-	336.084	C16H16O8	[M-H]-	3-O-caffeoylshikimic acid*	Phenolic acids	Phenolic acids	-	1	-	1.70402e+06	5439500	6845885	4366630	5151275	5020470	1.44043e+06	5378310	5586470	5273475	2193275	5020470	4144780	4115340	4597545	4319805	4609710	3976900	1.06523e+06	2596900	4271260	1594838	1.25561e+06	4588855	4557585	3379790	3973440	5268235	4771425	5425510	5331125	-	-
Zaln004057	UPLC-MS/MS	335.08	179.03	-	-	336.084	C16H16O8	[M-H]-	4-caffeoylshikimic acid*	Phenolic acids	Phenolic acids	-	1	-	1.70402e+06	5439500	6845885	4366630	5151275	5020470	1.44043e+06	5378310	5586470	5273475	2193275	5020470	4144780	4115340	4597545	4319805	4609710	3976900	1.06523e+06	2596900	4271260	1594838	1.25561e+06	4588855	4557585	3379790	3973440	5268235	4771425	5425510	5331125	-	-
Wasn002329	UPLC-MS/MS	366.08	160.04	-	-	367.09	C16H17NO9	[M-H]-	Xanthurenic Acid 8-O-Glucoside	Alkaloids	Quinoline alkaloids	97451-32-6	1	-	101939	116702	157776	163100	140896	143416	127951	125842	135683	200005	312066	154664	142712	129356	317766	140431	390886	165989	101941	115352	136385	143416	371902	166615	215532	227834	364088	245616	324217	252555	236552	-	-
Wajp001786	UPLC-MS/MS	368.1	206.04	-	-	367.09	C16H17NO9	[M+H]+	Xanthurenate-8-O-beta-D-glucoside	Alkaloids	Alkaloids	-	3	-	1.06484e+06	1.03331e+06	1.10467e+06	1.02293e+06	1.10477e+06	345005	980456	441670	365005	1.29281e+06	1.08229e+06	605005	1.20967e+06	1.17814e+06	1.20542e+06	1.34361e+06	1.4805e+06	1.48365e+06	977190	1.03073e+06	966560	1.51209e+06	1.08913e+06	1.17177e+06	485005	415005	1.20573e+06	957387	1.24719e+06	413660	1.11999e+06	-	-
Wbjp002336	UPLC-MS/MS	319.13	301.12	-	-	318.122	C16H18N2O5	[M+H]+	N,N-diethyl-5-hydroxytryptamineoxalate	Alkaloids	Alkaloids	-	3	-	57379.5	38960.9	77679.1	88271.1	30015.1	123340	59145.7	103340	54731.5	143340	103340	126670	44139.5	123340	52103.2	135005	64463.4	126670	118340	153340	136670	74149.3	121670	86670	130005	163340	56561.7	101670	40745.1	115005	56456.2	-	-
Zmbn005559	UPLC-MS/MS	349.09	187.03	-	-	350.094	C16H18N2O5S	[M-H]-	Indole-3-cyano-2-O-glucoside	Alkaloids	Plumerane	-	3	-	26774.7	16670	13340	13908.4	13672.2	19550.2	45324.6	24153.2	32194	13386.7	35080.3	29171.8	45749.5	31042.8	26896.1	22995.9	25698	17508	39940.6	41439.8	47667.4	25110.9	60136.4	43681.9	25166.2	41385.8	32480.7	37934.7	38232.4	27595.1	27595.1	-	-
MWSmce025	UPLC-MS/MS	369.09	207.03	-	-	370.09	C16H18O10	[M-H]-	Fraxetin-8-O-glucoside (Fraxin)	Lignans and Coumarins	Coumarins	524-30-1	3	-	363340	455005	490005	341670	356670	343340	391670	310005	345005	400005	508340	305005	220005	300005	300005	365005	370005	325005	331404	186591	383340	433340	223102	291670	543340	285005	325005	463340	345005	423340	385005	C09266	-
pmb3068	UPLC-MS/MS	337.09	163.04	-	-	338.1	C16H18O8	[M-H]-	1-O-p-Coumaroylquinic acid	Phenolic acids	Phenolic acids	-	3	-	7297.66	10005	11487.6	4311.94	3340	6656.65	8329.95	8871.76	11092.2	8353.97	10005	15863.9	12199.4	11088.9	13306.6	15005	13340	10005	16650.5	6656.65	18340	17689.8	17473	25865.7	21670	13340	19804.9	15005	13340	10441.9	12526.3	-	-
pmb3074	UPLC-MS/MS	337.09	191.06	-	-	338.1	C16H18O8	[M-H]-	5-O-p-Coumaroylquinic acid	Phenolic acids	Phenolic acids	1899-30-5	2	-	5.75219e+06	6503465	8614410	5623240	6204130	5561965	3.25761e+06	3341915	3812690	4156900	3.22622e+06	3173325	2.97419e+06	4515895	4667070	6279780	4535000	5409775	4.64518e+06	3.58584e+06	5364325	5.02205e+06	3.68257e+06	5509465	6796410	3519340	4229665	5987975	6054715	6589870	5703815	C12208	ko00940,ko00941,ko00945,ko01110
Wchn003984	UPLC-MS/MS	337.1	191.06	-	-	338.1	C16H18O8	[M-H]-	1,4,8-Trihydroxynaphthalene-1-O-glucoside	Quinones	Naphthol	39015-63-9	3	-	7846445	2.98185e+06	2.50889e+06	1.93803e+06	2.14004e+06	2.27351e+06	4653160	2.0341e+06	1.84102e+06	1.30364e+06	3890450	1.8156e+06	2.90209e+06	3.0082e+06	4.02036e+06	2.71742e+06	3.24154e+06	3.68973e+06	9471590	4382245	2.87521e+06	6581050	6038905	2.18116e+06	1.94879e+06	2.93567e+06	2.24778e+06	2.10866e+06	2.15214e+06	2.23238e+06	2.37614e+06	-	-
Lmhp001671	UPLC-MS/MS	355.1	163.04	-	-	354.095	C16H18O9	[M+H]+	Noreugenin-7-O-glucoside	Others	Others	-	2	-	1453340	1323340	1235005	1160005	1310005	961670	565005	1235005	1130005	1235005	1088340	1150005	2311670	1645005	1735005	1763340	1693340	1341670	1710005	1390005	1391670	1085005	950005	1291670	1488340	1106670	885005	1050005	500392	1245005	459076	-	-
Lcyp000676	UPLC-MS/MS	355.1	163.04	-	-	354.095	C16H18O9	[M+H]+	Isoscopoletin-β-D-glucoside	Lignans and Coumarins	Coumarins	20186-29-2	1	-	59137.7	96023.2	45005	89918	50666	54210.1	61074.5	63075.1	42880.4	43713.6	46318.5	46256.7	90049.5	80808.6	42706.9	47867	84878.3	28744.1	59832.9	90557.9	92436.8	59434.4	58836	74897	0	0	0	50857.7	19668.6	64926	43426.4	-	-
zjgp122321	UPLC-MS/MS	355.1	163.05	-	-	354.095	C16H18O9	[M+H]+	4-O-acetyl-3-O-caffeoyl-2-C-methyl-D-erythronate	Others	Others	-	2	-	1276670	851670	500005	540005	1066670	420005	241991	823340	650005	436670	360005	736670	1170005	965005	1256670	1120005	1260005	1208340	1288340	941670	766670	828340	758340	748340	901670	645005	516670	698340	280040	420005	316763	-	-
mws0178	UPLC-MS/MS	353.09	191.06	-	-	354.095	C16H18O9	[M-H]-	Chlorogenic acid (3-O-Caffeoylquinic acid)*	Phenolic acids	Phenolic acids	327-97-9	1	-	371889	418900	408951	414921	394026	429846	273274	472630	366167	348257	331457	429846	601197	624868	484732	564171	619889	780085	425866	502480	623871	351424	505005	451738	407954	562180	463675	351242	422882	352236	417906	C00852	ko00940,ko00941,ko00945,ko01110
mws2108	UPLC-MS/MS	353.09	191.06	-	-	354.095	C16H18O9	[M-H]-	Cryptochlorogenic acid (4-O-Caffeoylquinic acid)*	Phenolic acids	Phenolic acids	905-99-7	2	-	263812	476670	391670	391670	264677	326365	188020	425005	385005	276614	267751	418340	546670	525005	576670	676670	590005	713340	316482	610005	402981	222636	257579	350245	428340	496670	631670	283581	488340	495005	470005	-	-
pme1816	UPLC-MS/MS	353.09	191.06	-	-	354.095	C16H18O9	[M-H]-	Neochlorogenic acid (5-O-Caffeoylquinic acid)*	Phenolic acids	Phenolic acids	906-33-2	1	-	337450	403525	412933	401506	417938	351189	344440	315422	409758	417115	296517	406641	448004	708530	512446	571963	647949	667512	432331	491910	614061	315481	317511	378917	449768	486810	486695	341948	408663	429231	606670	C17147	-
MWSmce024	UPLC-MS/MS	355.1	193.05	-	-	354.095	C16H18O9	[M+H]+	Scopoletin-7-O-glucoside (Scopolin)	Lignans and Coumarins	Coumarins	531-44-2	3	-	415404	230268	382941	325561	515423	224180	561670	377158	259380	360582	507670	230771	305698	189892	342306	191938	267982	466618	183410	172040	152996	174062	158982	255822	189771	163097	322042	191101	296670	268826	339548	C01527	ko00999,ko01110
Smnp001524	UPLC-MS/MS	355.1	235.06	-	-	354.095	C16H18O9	[M+H]+	8-C-glucosyl-noreugenin	Others	Chromone	-	3	-	132394	136394	144391	145441	73208	95481.1	81336.4	70744.4	163135	105258	125086	160464	142260	92204.5	155125	152434	102974	53365.4	136677	169822	145756	125694	69482.3	65005	106702	126448	136727	125164	158949	100279	53791.4	-	-
Zmmp003443	UPLC-MS/MS	334.14	188.07	-	-	333.132	C16H19N3O5	[M+H]+	Bestim	Amino acids and derivatives	Amino acids and derivatives	66471-20-3	1	-	3340	29855.3	39798	11945	26536	12327.3	41670	26670	18574	20537.3	26542.6	16416.3	55005	27350.3	50005	38286.9	45123.3	99781.2	348923	265208	158340	515373	528190	936297	2.75988e+06	1.64041e+06	2541670	366724	711670	363422	541670	-	-
Wagp003518	UPLC-MS/MS	338.12	176.07	-	-	337.116	C16H19NO7	[M+H]+	Acetoxyindole N-Glucoside	Alkaloids	Plumerane	-	3	-	32805.5	46670	27550.6	26358.2	64273.2	63340	122717	32143.8	73952.5	86289.7	43562.5	64853.9	49355.4	97718.9	75198.8	55005	65467.9	73948.6	95439.7	72793.9	61670	58232	60879.9	43606.7	52943.9	88340	103823	45245.8	55014.9	83340.7	120005	-	-
MW0108426	UPLC-MS/MS	289.16	135.04	-	-	288.147	C16H20N2O3	[M+H]+	N-(3-Indolylacetyl)-L-isoleucine	Amino acids and derivatives	Amino acids and derivatives	57105-45-0	3	-	1615005	1.62365e+06	1676670	803925	1490005	1.08838e+06	426673	832006	715005	1.05698e+06	956053	846246	756234	760528	683885	829740	1046670	760421	610509	745005	566112	456670	475882	577724	1683340	1.70013e+06	630290	898340	416563	844787	391868	-	-
Wcfn003882	UPLC-MS/MS	371.1	121.03	-	-	372.106	C16H20O10	[M-H]-	(2S,3S,4S,5R,6R)-6-(3-benzoyloxy-2-hydroxypropoxy)-3,4,5-trihydroxyoxane-2-carboxylic acid	Others	Others	-	3	-	136670	6670	73340	37284.7	57902.6	69156.2	161670	45442	59541	51268.2	111670	37070	35034	50751.9	48646.4	68739.7	54578.9	64084.3	165005	47868.8	75733.2	102672	116643	48056.7	128340	72455.2	79228.2	75005	53340	101572	44278.2	-	-
Wafn003070	UPLC-MS/MS	371.1	209.05	-	-	372.106	C16H20O10	[M-H]-	Hydroxyferulic acid glucoside	Phenolic acids	Phenolic acids	-	3	-	94737.2	143340	156670	155005	135005	196670	78305.8	138340	100005	165005	195005	92347	116670	111670	205005	178340	81157.6	170005	127606	171670	230005	196670	112140	140005	225005	89755.5	165005	160005	133340	185005	220005	-	-
Hmcn004128	UPLC-MS/MS	339.11	159.04	-	-	340.116	C16H20O8	[M-H]-	P-Methoyxcinnamate glucoside	Phenolic acids	Phenolic acids	-	3	-	19903.9	62060.9	75005	123340	67344.9	93340	22242.2	125005	57437.4	66670	21073	110005	101670	105005	82045.9	143340	63295	110005	21073	73340	64447.5	42139	36286.2	120005	111670	111670	120005	98340	91670	81890.6	93741.5	-	-
Hmhn003518	UPLC-MS/MS	355.1	175.04	-	-	356.111	C16H20O9	[M-H]-	4-O-β-D-glucopyranosylferulic acid	Phenolic acids	Phenolic acids	-	1	-	1841670	1545005	1538340	2075005	2620865	2356670	2310005	1720005	1653340	2311670	2.43505e+06	1671670	2438340	2343340	1866670	3997660	2055005	3221470	1.10338e+06	1660005	1191670	1.93471e+06	1.54577e+06	1746670	2365005	1338340	1060005	2096670	1718340	1813340	1825005	-	-
Wchn004079	UPLC-MS/MS	355.11	175.04	-	-	356.111	C16H20O9	[M-H]-	Juglanoside D	Others	Others	-	3	-	1581670	1.45603e+06	1.05215e+06	1.86218e+06	1.75583e+06	1965005	1730005	1.88141e+06	1.74792e+06	2.09524e+06	2326670	3.39843e+06	4337145	3963065	3.13626e+06	3.2261e+06	3.85529e+06	3.97079e+06	2438340	3521060	2.07935e+06	2860785	3883535	2.92238e+06	1.02273e+06	2.051e+06	1.64109e+06	1.30896e+06	2.01997e+06	1.99341e+06	1.92667e+06	-	-
Zmhn002422	UPLC-MS/MS	355.1	193.05	-	-	356.111	C16H20O9	[M-H]-	1-O-Feruloyl-β-D-glucose*	Phenolic acids	Phenolic acids	7196-71-6	1	-	2943140	3521060	3600375	3130350	3788505	2919115	3533130	3443515	3063335	4290330	1.76113e+06	2059553	2450005	2516670	2754480	3964795	1.93938e+06	1.14756e+06	5930040	1.96304e+06	3869710	3034135	3631425	3228350	3164725	1.84013e+06	3383235	3223190	2826485	3393565	3584855	C17759	-
Zmhn002334	UPLC-MS/MS	355.1	193.05	-	-	356.111	C16H20O9	[M-H]-	6-O-Feruloyl-β-D-glucose	Phenolic acids	Phenolic acids	137887-25-3	2	-	92096.4	301670	341670	200005	368340	220005	84868.9	181670	156670	380005	209275	391670	176670	230005	203340	148340	116670	180005	136845	220005	256670	137217	156018	203340	213340	173340	170005	305005	301670	250005	271670	-	-
Hmmn002544	UPLC-MS/MS	355.1	193.05	-	-	356.111	C16H20O9	[M-H]-	Ferulic acid-4-O-glucoside	Phenolic acids	Phenolic acids	117405-51-3	1	-	3431460	3126910	2812765	1.65954e+06	3364295	3071925	3283400	1.58765e+06	2506670	3950960	3374625	1.80331e+06	1.17446e+06	1.04284e+06	1.1112e+06	4481170	1.88546e+06	1.68658e+06	3577955	1.89063e+06	1.93754e+06	3188795	3581405	2867645	2855640	1.56573e+06	2646550	3360850	2263340	3111445	3018680	-	-
MWSHC2062	UPLC-MS/MS	355.1	193.05	-	-	356.111	C16H20O9	[M-H]-	Ferulic β-glucoside*	Phenolic acids	Phenolic acids	14364-12-6	1	-	2943140	3521060	3600375	3130350	3788505	2919115	3533130	3443515	3063335	4290330	1.76113e+06	2059553	2450005	2516670	2754480	3964795	1.93938e+06	1.14756e+06	5930040	1.96304e+06	3869710	3034135	3631425	3228350	3164725	1.84013e+06	3383235	3223190	2826485	3393565	3584855	-	-
MWS201400	UPLC-MS/MS	304.17	188.07	-	-	303.158	C16H21N3O3	[M+H]+	Val-Trp	Amino acids and derivatives	Amino acids and derivatives	24587-37-9	1	-	113635	150005	158340	106670	74667.2	105005	40176.4	94698.9	130005	180005	125005	143340	130268	118245	131670	275005	197244	245005	336670	246202	391670	350005	401670	253340	395005	297445	332090	181670	93867.1	233233	107084	-	-
Zbqp001296	UPLC-MS/MS	355.15	193.1	-	-	354.143	C16H22N2O7	[M+H]+	trans-3'-Hydroxycotinine-O-glucoside	Alkaloids	Pyridine alkaloids	-	3	-	49924.7	48859.7	56633.1	45541.1	42749.5	42029.1	50694.4	31184.9	49759.8	22083.8	55343.3	41595.5	20015	30939.8	31896.8	6398.46	40637.6	35370.3	48148.9	29402.3	37288.9	42261	37835.5	30021	46104.5	45313.2	42619.2	48826.9	38751.3	27162	32208.3	-	-
WaYn002313	UPLC-MS/MS	373.11	193.05	-	-	374.121	C16H22O10	[M-H]-	Homosyringic Acid 4'-O-Glucoside	Phenolic acids	Phenolic acids	-	2	-	114475	156670	107145	98456.3	105614	205005	119302	175005	188340	216670	143477	148340	116354	95804.2	168340	134255	221670	129227	147510	211670	126247	142686	104630	168340	141469	221670	213340	117031	156670	191670	135200	-	-
Zmsn003194	UPLC-MS/MS	373.11	193.05	-	-	374.121	C16H22O10	[M-H]-	Secologaoside	Others	Others	-	3	-	89905.4	78011.1	106670	117555	101181	175005	105404	134229	93456.2	193340	123230	115534	98864.1	107358	105904	216670	130060	146750	110828	115083	152153	120182	99205.4	195005	176670	112764	108904	175005	85733.6	95001.6	102724	-	-
Cmlp002163	UPLC-MS/MS	375.13	213.08	-	-	374.121	C16H22O10	[M+H]+	Gentioflavoside	Terpenoids	Monoterpenoids	34239-17-3	3	-	477007	423070	432797	511319	522614	519177	569019	314236	564778	580285	511449	430918	456455	440942	398002	513153	463347	536363	420817	334662	405715	304170	369483	343171	325447	297823	288340	355005	410127	348203	273340	-	-
pmp001230	UPLC-MS/MS	279.16	121.03	-	-	278.152	C16H22O4	[M+H]+	Senkyunolide M	Others	Lactones	146986-60-9	1	-	3.33844e+07	3.32649e+07	3.34249e+07	3.46198e+07	3.64591e+07	3.31658e+07	3.52893e+07	3.34986e+07	3.58617e+07	3.53525e+07	3.71305e+07	3.02032e+07	3.44153e+07	3.546e+07	3.40469e+07	35958117	3.56679e+07	3.82453e+07	3.71293e+07	3.53413e+07	3.3224e+07	3.39648e+07	34220862	3.62014e+07	3.46804e+07	3.52777e+07	3.50444e+07	3.21798e+07	3.40189e+07	3.59821e+07	3.80445e+07	-	-
Latp009986	UPLC-MS/MS	279.16	149.02	-	-	278.151	C16H22O4	[M+H]+	6β-Hydroxy-8α-methoxyeremophila-1(10),7(11)-dien-12,8β-olide	Terpenoids	Sesquiterpenoids	-	1	-	1.45637e+07	1.33915e+07	1.31988e+07	1.36625e+07	1.41491e+07	1.34488e+07	1.43319e+07	1.44269e+07	1.45591e+07	1.46932e+07	1.35831e+07	1.21773e+07	1.4096e+07	1.34954e+07	1.39888e+07	1.30481e+07	1.34578e+07	1.48337e+07	1.28568e+07	1.29603e+07	1.32027e+07	1.26804e+07	1.41789e+07	15311476	1.33247e+07	1.40251e+07	1.69474e+07	1.36313e+07	1.4437e+07	1.43808e+07	1.55398e+07	-	-
Lmxp011770	UPLC-MS/MS	279.16	149.02	-	-	278.152	C16H22O4	[M+H]+	Diisobutyl phthalate*	Phenolic acids	Phenolic acids	84-69-5	1	-	1.45637e+07	1.33915e+07	1.31988e+07	1.36625e+07	1.41491e+07	1.34488e+07	1.43319e+07	1.44269e+07	1.45591e+07	1.46932e+07	1.35831e+07	1.21773e+07	1.4096e+07	1.34954e+07	1.39888e+07	1.30481e+07	1.34578e+07	1.48337e+07	1.28568e+07	1.29603e+07	1.32027e+07	1.26804e+07	1.41789e+07	15311476	1.33247e+07	1.40251e+07	1.69474e+07	1.36313e+07	1.4437e+07	1.43808e+07	1.55398e+07	C15205	-
Ljmp121501	UPLC-MS/MS	279.16	149.02	-	-	278.152	C16H22O4	[M+H]+	Mansonone N	Terpenoids	Sesquiterpenoids	-	3	-	4.04282e+07	4.14728e+07	4.07093e+07	4.23686e+07	4.24605e+07	4.23308e+07	4.1327e+07	4.14862e+07	4.30623e+07	42703596	4.33168e+07	4.37564e+07	4.30622e+07	4.3564e+07	4.3744e+07	4.49229e+07	4.36265e+07	4.42868e+07	4.3038e+07	4.36854e+07	4.32201e+07	4.19297e+07	4.11979e+07	4.25537e+07	4.50121e+07	4.42686e+07	4.39487e+07	4.16109e+07	4.38065e+07	4.45131e+07	4.43885e+07	-	-
Lhhp120812	UPLC-MS/MS	279.16	149.02	-	-	278.152	C16H22O4	[M+H]+	Methylillicinone F	Lignans and Coumarins	Coumarins	-	3	-	1.45637e+07	1.33915e+07	1.31988e+07	1.36625e+07	1.41491e+07	1.34488e+07	1.43319e+07	1.44269e+07	1.45591e+07	1.46932e+07	1.35831e+07	1.21773e+07	1.4096e+07	1.34954e+07	1.39888e+07	1.30481e+07	1.34578e+07	1.48337e+07	1.28568e+07	1.29603e+07	1.32027e+07	1.26804e+07	1.41789e+07	15311476	1.33247e+07	1.40251e+07	1.69474e+07	1.36313e+07	1.4437e+07	1.43808e+07	1.55398e+07	-	-
MWSmce341	UPLC-MS/MS	279.16	149.03	-	-	278.152	C16H22O4	[M+H]+	Butyl isobutyl phthalate*	Phenolic acids	Phenolic acids	17851-53-5	1	-	1.48227e+07	1.27843e+07	1.42236e+07	1.38779e+07	1.3911e+07	1.28332e+07	1.41405e+07	1.47301e+07	1.34489e+07	1.38006e+07	1.36612e+07	12952556	1.38706e+07	1.32852e+07	1.36434e+07	1.27634e+07	1.34123e+07	1.48732e+07	1.30228e+07	1.30225e+07	1.30786e+07	1.38869e+07	1.40535e+07	1.42327e+07	1.46827e+07	1.34874e+07	1.23686e+07	1.47841e+07	1.44379e+07	1.47923e+07	1.34184e+07	-	-
Zbzp011453	UPLC-MS/MS	279.16	149.03	-	-	278.152	C16H22O4	[M+H]+	de-O-methyllasiodiplodin	Quinones	Quinones	-	3	-	1.48227e+07	1.27843e+07	1.42236e+07	1.38779e+07	1.3911e+07	1.28332e+07	1.41405e+07	1.47301e+07	1.34489e+07	1.38006e+07	1.36612e+07	12952556	1.38706e+07	1.32852e+07	1.36434e+07	1.27634e+07	1.34123e+07	1.48732e+07	1.30228e+07	1.30225e+07	1.30786e+07	1.38869e+07	1.40535e+07	1.42327e+07	1.46827e+07	1.34874e+07	1.23686e+07	1.47841e+07	1.44379e+07	1.47923e+07	1.34184e+07	-	-
mws0906	UPLC-MS/MS	341.12	179.07	-	-	342.132	C16H22O8	[M-H]-	Coniferin	Phenolic acids	Phenolic acids	531-29-3	2	-	5842310	2.7839e+06	3992470	1.48264e+06	2013340	1.52234e+06	2723635	1191670	1418340	3421125	4634040	3254150	7.08424e+06	6.46512e+06	6.8749e+06	3288560	2.60081e+06	2.66432e+06	9347250	8.10105e+06	4.86759e+06	10785245	10710605	5.11093e+06	1406670	2.45276e+06	1.39979e+06	4155170	3.08797e+06	3.39557e+06	2.89087e+06	C00761	ko00940,ko01110
Wafn002827	UPLC-MS/MS	357.12	195.07	-	-	358.126	C16H22O9	[M-H]-	Dihydroferulic acid glucoside	Phenolic acids	Phenolic acids	-	3	-	106670	83340	54356.8	58741.1	96670	96670	67458.1	56989.5	63125.3	69261.1	98340	72769.5	45288.5	31553.3	36811.3	70112.8	63175.9	61371.1	101620	85919.5	65755.3	84979	118340	63976.7	109587	133363	124494	62249.5	86670	72766.8	85886.8	-	-
pmb0964	UPLC-MS/MS	366.18	204.12	-	-	365.17	C16H23N5O5	[M+H]+	Isopentenyladenine-7-N-glucoside	Nucleotides and derivatives	Nucleotides and derivatives	-	3	-	60397.7	85082	64378.2	60397.7	64375.7	111716	89589.6	64302	109746	68191.7	66892.4	79239.2	73044.1	112980	76630.4	119776	64942.4	85103.9	49360.4	75342.7	85084	58457.2	63643.1	48482.8	69479.3	49288.3	78482.1	55204.4	54560.7	61803.6	91816.1	-	-
pmb0891	UPLC-MS/MS	382.172	220.119	-	-	381.165	C16H23N5O6	[M+H]+	Cis-Zeatin-7-N-glucoside	Alkaloids	Alkaloids	38165-56-9	3	-	548340	486670	460005	473340	585005	621670	613340	813340	731670	705005	705005	591670	601670	675005	526670	685005	660005	760005	658340	505005	516670	695005	571670	663340	708340	766670	285200	716670	271670	663340	455005	C16443	ko00908,ko01110
Lmzn001983	UPLC-MS/MS	375.13	135.05	-	-	376.137	C16H24O10	[M-H]-	D-Threo-guaiacylglycerol-7-O-β-D-glucoside	Phenolic acids	Phenolic acids	-	3	-	20522.5	11986	21670	18977.1	23871	29701.3	21521.4	20199.7	23871	31825	24054	22883.3	21428	14849.6	17363.7	25362.8	18977.1	26954.7	17726.3	13179.1	11975.7	18397.5	20894.7	27860.5	18975.3	13773.5	14379.6	21428	20359.5	21567.6	19590.1	-	-
Lhqp102842	UPLC-MS/MS	377.14	197.08	-	-	376.137	C16H24O10	[M+H]+	8-Hydroxy-10-hydrosweroside(iso-02)	Others	Others	-	2	-	30005	18110	36670	26670	45005	38340	20005	48340	43340	40005	30005	31670	31670	43340	46727.5	51062.4	51670	40005	45005	76670	40005	30005	60005	50005	58608.8	35005	45005	60005	28340	30005	25685.4	-	-
Zbyn002532	UPLC-MS/MS	375.13	213.08	-	-	376.137	C16H24O10	[M-H]-	8-Epiloganic acid	Terpenoids	Monoterpenoids	82509-41-9	2	-	435764	491403	841670	601214	558760	541572	688562	585054	617385	884094	875748	1.0203e+06	616456	595588	584338	910390	1.04585e+06	1.18836e+06	532785	556471	571681	523754	636469	508514	1555005	770676	789849	1100005	540036	583495	671687	-	-
pmn001690	UPLC-MS/MS	327.14	165.09	-	-	328.152	C16H24O7	[M-H]-	3-Hydroxy-4-isopropylbenzylalcohol-3-O-glucoside	Phenolic acids	Phenolic acids	-	3	-	102243	160005	111670	141670	126348	123340	115937	121670	95005	146241	102108	121670	120005	76670	100005	120707	170005	123394	106573	115005	111670	155074	74565.2	117861	173204	170005	218340	140005	119220	142557	157142	-	-
Xmsn004568	UPLC-MS/MS	343.14	59.01	-	-	344.147	C16H24O8	[M-H]-	Mudanpioside F	Terpenoids	Monoterpenoids	-	1	-	154379	889824	969532	1.01776e+06	1.17765e+06	1.01268e+06	138504	878382	880781	1.20313e+06	122534	615005	660005	897528	979702	972068	440005	810239	129004	470005	891106	2754480	211670	831530	1.1711e+06	1.05046e+06	1.00924e+06	1.18144e+06	977143	1.14919e+06	1.09262e+06	-	-
Wasn002394	UPLC-MS/MS	403.16	181.09	-	-	344.147	C16H24O8	[M+CH3COOH-H]-	Glucosyl 2,6-dimethyl-8-oxoocta-2,6-dienoic acid	Others	Others	-	3	-	39252.3	40736.2	53249.6	84448	71598.3	59973.1	79565.3	70001	69151.4	56301.5	50291.6	67315.7	71607.2	54498.6	43721.4	64255.7	73061.9	83848.3	50353.5	39783	52640.4	41311.6	65891.7	55077.3	58750.2	40126.6	55696.9	58980.7	52687.5	75882.8	70384.9	-	-
pmp001048	UPLC-MS/MS	361.15	199.1	-	-	360.142	C16H24O9	[M+H]+	Ixoroside	Terpenoids	Monoterpenoids	58514-30-0	3	-	38607.7	50524.8	29535.2	69617.8	82496.3	81446.1	65185.3	60166.3	64391.9	51670	38523.9	63618.2	54519.4	109031	76098.9	71234.6	26967.9	60490.1	88249.1	69617.8	66998.6	62942.2	34046.2	52317.7	88887.9	94656.9	90386.1	47327.1	51206.3	49732.6	56256.2	-	-
MW0103583	UPLC-MS/MS	604.07	442.02	-	-	605.077	C16H25N5O16P2	[M-H]-	Guanosine diphosphate mannose	Nucleotides and derivatives	Nucleotides and derivatives	3123-67-9	3	-	95005	60899.5	43600.2	103546	42215.5	63576.8	85057.7	107094	125781	79470.5	136670	60813.5	115586	64928.2	112668	56056.2	81525.9	76688.7	59516.8	163323	159807	72664.2	136670	66468.2	175287	90506.1	183063	91908.5	45006.5	75752.9	97623.2	C00096	ko00051,ko00053,ko00510,ko00520,ko01100,ko01110,ko01240,ko01250
Wagp000980	UPLC-MS/MS	376.16	121.06	-	-	375.153	C16H25NO9	[M+H]+	2-[(4-hydroxyphenethyl)amino]ethane-1,1,2-triol O-Glucoside	Alkaloids	Alkaloids	-	2	-	1.50326e+06	1.43234e+06	1.42509e+06	1.6359e+06	1.64334e+06	1.81255e+06	1.3566e+06	1.4332e+06	1.14554e+06	3.52205e+06	3.58065e+06	2.63046e+06	2.57934e+06	3.08258e+06	3.31235e+06	714452	541217	695371	1.15964e+06	1.13428e+06	1.15945e+06	2.05689e+06	2.17982e+06	1.69742e+06	3.65891e+06	2.894e+06	2.86854e+06	1.35624e+06	1.95957e+06	1.328e+06	1.71968e+06	-	-
Wcgn012724	UPLC-MS/MS	281.17	199.17	-	-	282.183	C16H26O4	[M-H]-	6-Hydroxyphomodiol	Others	Others	-	3	-	1.44642e+06	1.40951e+06	1.41512e+06	1.40587e+06	1.39731e+06	1.39674e+06	1.47307e+06	1.48009e+06	1.53772e+06	1.60142e+06	1.34509e+06	1.11874e+06	1.58539e+06	1.60831e+06	1.4421e+06	1.34934e+06	1.45322e+06	1.53599e+06	1.66008e+06	1.4982e+06	1.45349e+06	1.16571e+06	1.29253e+06	1.26591e+06	1.41193e+06	1.3951e+06	1.22495e+06	1.50093e+06	1.44182e+06	1.51298e+06	1.51525e+06	-	-
Lcsp002236	UPLC-MS/MS	358.2	70.07	-	-	357.19	C16H27N3O6	[M+H]+	Pro-Glu-Ile	Amino acids and derivatives	Amino acids and derivatives	-	3	-	41663.3	31702.6	41660.8	40475.8	45805.8	23638.3	53193.4	36896.5	49162.7	38672.7	48075.2	23340	40324.1	30886.3	52716.1	55822.7	52340.7	33475.4	34293.3	48897.3	33340	34321.4	54043.3	45448.8	54155.8	26670	26107	41658.3	39727.3	40324.1	34251.3	-	-
pmb0464	UPLC-MS/MS	458.15	116.03	-	-	457.143	C16H27NO14	[M+H]+	L-Aspartic acid-O-diglucoside	Amino acids and derivatives	Amino acids and derivatives	-	3	-	4.31463e+06	3.39126e+06	4.84167e+06	5.86792e+06	4.87182e+06	4.12662e+06	6.26529e+06	6.9892e+06	7.14169e+06	6.82327e+06	5.93619e+06	5.56029e+06	1.04789e+07	8.44152e+06	9.85852e+06	1.07761e+07	1.3576e+07	9.90621e+06	2.23058e+07	2.32655e+07	2.4596e+07	2.27057e+07	2.05241e+07	2.50826e+07	2.79733e+07	2.8781e+07	2.90586e+07	1.82632e+07	1.76076e+07	1.57705e+07	1.70048e+07	-	-
Wasn003942	UPLC-MS/MS	363.17	201.11	-	-	364.173	C16H28O9	[M-H]-	Glucosyl 6,9-dihydroxydec-4-enoic acid	Others	Others	-	2	-	27550.6	51670	85005	83340	105005	78340	54243.6	125005	108340	98340	63340	60005	66670	65005	58340	71670	80005	73340	56967.1	37120.7	85005	68263.6	52258.1	80005	85005	78340	78340	81670	71670	95005	64249.4	-	-
Wafn003429	UPLC-MS/MS	441.2	249.13	-	-	382.184	C16H30O10	[M+CH3COOH-H]-	3-Methylbutyl 6-O-(alpha-L-arabinopyranosyl)-beta-D-glucopyranoside	Others	Others	-	1	-	243340	137217	303340	309291	380145	355404	366670	397015	337407	244062	368340	321664	415009	296919	307041	347529	462245	403763	296670	448749	330659	410005	435005	425131	411670	510604	435253	255005	322787	341904	401670	-	-
mws0361	UPLC-MS/MS	253.22	235.21	-	-	254.225	C16H30O2	[M-H]-	Palmitoleic Acid	Lipids	Free fatty acids	373-49-9	1	-	20954.7	42866.5	53269	37698.9	28965.4	34968.2	42484	41763.1	38104.8	42854.9	42485.1	41861.6	42219.5	49311.8	30019.5	56049.1	58212.4	38366.5	57795.5	38515.6	48645.3	46261.6	40229.3	45078.5	49750.8	44792.5	46557.1	43083.2	37754.7	42234.7	45840.9	C08362	ko00061,ko01100
MWSslk132	UPLC-MS/MS	285.21	223.21	-	-	286.214	C16H30O4	[M-H]-	Hexadecanedioic acid	Lipids	Free fatty acids	505-54-4	1	-	77500.4	79917.2	68281.2	74158.3	74871.9	81153.3	66894.8	81137	84017.5	70430.6	81731.1	71420.6	70911.8	75071.2	73405.5	84279	87578	79078.5	79157	76617.7	75386.2	86413.2	80916.5	85358.8	86095.5	78671	70031.1	82740.8	73930.7	75797.8	88979.3	C19615	ko00073,ko01100
Wafn003182	UPLC-MS/MS	409.21	161.05	-	-	350.194	C16H30O8	[M+CH3COOH-H]-	Glucopyranose 6-Hydroxydecanoate	Others	Saccharides	-	1	-	35005	61111.1	58528.6	81126.5	88801.4	79485.9	43340	73340	78887.6	70977.9	53340	77777.8	64681.5	78810	67356.1	40618.2	75819.3	53718.2	68340	51670	79931	80005	80005	47480.8	67836.5	98656.4	88327.7	78340	59243.6	54108.1	55555.6	-	-
pme2827	UPLC-MS/MS	239.24	223.24	-	-	240.245	C16H32O	[M-H]-	Palmitaldehyde	Lipids	Free fatty acids	629-80-1	3	-	2.29547e+07	2.41309e+07	2.15079e+07	2.23915e+07	2.32189e+07	2.09284e+07	2.39012e+07	2.02267e+07	1.94303e+07	1.87991e+07	2.32623e+07	2.13953e+07	2.13723e+07	2.23919e+07	2.22822e+07	2.0198e+07	2.11105e+07	1.88305e+07	2.23106e+07	2.24324e+07	2.23267e+07	2.21818e+07	2.1698e+07	1.93578e+07	2.08828e+07	2.23956e+07	1.90352e+07	1.5544e+07	14758744	1.64146e+07	1.71068e+07	C00517	ko00071
mws1488	UPLC-MS/MS	255.23	237.22	-	-	256.24	C16H32O2	[M-H]-	Palmitic acid	Lipids	Free fatty acids	57-10-3	2	-	14438	21250.8	19221	14190	22630.4	18661.9	21034.6	20833.1	12609.1	18514.6	21515.2	22088.4	20232	19816.2	18913.3	23809.6	20082.2	17092.2	16583	14638.3	13346.7	22511	21153.5	20507.5	23526.8	8142.77	23603.8	12980.4	15526.5	19828.5	18140.3	C00249	ko00061,ko00062,ko00071,ko00073,ko01040,ko01100,ko01212
MWSHC20163	UPLC-MS/MS	255.24	255.24	-	-	256.24	C16H32O2	[M-H]-	Cetostearic acid	Lipids	Free fatty acids	-	2	-	8.70952e+06	8.15906e+06	8.14177e+06	4.66885e+06	7.68877e+06	6.48679e+06	7.15073e+06	7.16541e+06	7.55963e+06	6.95723e+06	7.08488e+06	8.83542e+06	7.94603e+06	7.37256e+06	9.05605e+06	9.32869e+06	7.78696e+06	6.60867e+06	7.93233e+06	8.54045e+06	7.76768e+06	8.35502e+06	8.51491e+06	1.0503e+07	9.57495e+06	6.27178e+06	9.91897e+06	4.89262e+06	5.74856e+06	7.42276e+06	6.82075e+06	-	-
Zbfn013528	UPLC-MS/MS	271.23	225.22	-	-	272.235	C16H32O3	[M-H]-	(R)-Beta-Hydroxypalmitic Acid	Lipids	Free fatty acids	-	1	-	312333	316199	324237	329637	322468	338573	336568	320992	328379	346136	341590	330353	349172	332357	348689	402584	384729	410535	390789	355095	365245	404442	408520	424188	981460	980608	1.0484e+06	409076	406083	441011	475556	-	-
Lmmn003323	UPLC-MS/MS	271.23	225.22	-	-	272.235	C16H32O3	[M-H]-	2-Hydroxyhexadecanoic acid	Organic acids	Organic acids	764-67-0	1	-	163050	173809	172559	248811	182889	178745	238958	242290	166211	182107	166307	176465	184522	269522	259331	219076	240350	208203	190718	278097	218849	292328	308749	251418	717160	546410	588008	266044	236692	270092	264816	-	-
Lmyn007883	UPLC-MS/MS	287.22	287.22	-	-	288.23	C16H32O4	[M-H]-	9,16-Dihydroxypalmitic acid	Lipids	Free fatty acids	38076-49-2	3	-	110709	108481	97793.2	154552	168044	140113	122010	121554	112978	124612	109126	129922	127643	134273	133278	150626	168253	187963	131586	131799	137002	141351	153099	141316	157473	174737	161224	119964	125719	136962	130236	-	-
Wcdp010864	UPLC-MS/MS	256.26	88.08	-	-	255.256	C16H33NO	[M+H]+	Hexadecanamide	Alkaloids	Alkaloids	629-54-9	2	-	1.34178e+07	1.14638e+07	1.37878e+07	1.28824e+07	1.21486e+07	1.29654e+07	1.49288e+07	1.46099e+07	1.35668e+07	1.38105e+07	1.4745e+07	1.35386e+07	1.26312e+07	1.5149e+07	1.52298e+07	1.39209e+07	1.31074e+07	1.40518e+07	1.22725e+07	1.25892e+07	12448940	1.17129e+07	1.35793e+07	1.21598e+07	1.30768e+07	1.38966e+07	1.32288e+07	1.04998e+07	1.15157e+07	1.18211e+07	1.10375e+07	-	-
WaYp006462	UPLC-MS/MS	290.27	228.23	-	-	289.262	C16H35NO3	[M+H]+	2-Aminohexadecane-1,5,15-triol	Lipids	Sphingolipids	-	2	-	1.26607e+06	1.09821e+06	82499.7	1.06089e+06	94161.6	956147	1.0206e+06	1.06626e+06	85234.2	93972.8	81169.6	66813.9	127793	1.79879e+06	1.734e+06	1.10112e+06	77030.9	1.00663e+06	1.68371e+06	126492	77949.6	1.35625e+06	1.82293e+06	1.77146e+06	1.95401e+06	1.7797e+06	95185.3	880116	841163	821812	899040	-	-
Jmln005880	UPLC-MS/MS	345.06	165.02	-	-	346.069	C17H14O8	[M-H]-	Viscidulin III	Flavonoids	Flavones	92519-91-0	1	-	1.3725e+06	1.44799e+06	1.54913e+06	1.66517e+06	1.27749e+06	2.0533e+06	872259	838208	817017	1.43758e+06	1.22229e+06	1.09224e+06	970441	1.05835e+06	1.2165e+06	1.32759e+06	1.32644e+06	1.41412e+06	1.0802e+06	1.1906e+06	1.2314e+06	1.30931e+06	1.21831e+06	1.22086e+06	951022	944159	943332	1.1539e+06	1.1534e+06	1.18519e+06	1.31953e+06	-	-
mws1002	UPLC-MS/MS	345.06	330.04	-	-	346.069	C17H14O8	[M-H]-	Syringetin	Flavonoids	Flavonols	4423-37-4	3	-	9834.28	15270.4	10545.1	16764.4	10890.4	17857.4	17657.8	8811.7	6940.11	12368.7	15302.8	6567.28	10545.5	15672.5	16527.6	14179.1	19260	17106.4	18761	24051.5	16019.6	33107.5	30896.2	26860.6	34221.1	38989.5	25872.4	15611.6	17476.4	22869.2	20388.7	C11620	ko00944,ko01110
Wcsp000363	UPLC-MS/MS	302.13	140.08	-	-	301.131	C17H19NO4	[M+H]+	Zephycandidine Ⅱ	Alkaloids	Alkaloids	-	3	-	555165	480129	546591	598679	554224	600639	496482	566084	487251	577946	504394	513364	551331	517630	492526	584692	509967	507380	554466	539998	581242	452520	456922	485931	631645	493845	512965	495659	472087	473771	558837	-	-
Lcsp000205	UPLC-MS/MS	381.11	219.06	-	-	380.104	C17H20N2O6S	[M+H]+	isatigotindoledioside D	Alkaloids	Plumerane	-	3	-	30005	35005	17792.9	17036.5	17186	20997.5	43965	20999.4	19937.2	21617.8	19697.9	8340	15005	5662.54	23191.9	33085.2	22623.5	19729.4	23545.9	28627.6	26726.6	24811.6	25455.6	19721.2	19089.5	15755.9	27444.9	14468.6	11670	23524.3	29567.6	-	-
Lhqp101806	UPLC-MS/MS	385.11	223.06	-	-	384.106	C17H20O10	[M+H]+	Eleutheroside B1	Lignans and Coumarins	Coumarins	16845-16-2	2	-	135005	155874	384273	347871	193542	158340	135005	501003	368784	91670	140005	110005	342462	373847	188289	479441	50005	160519	190005	358047	162071	145074	86808.7	120005	140005	397020	96670	155930	138526	91670	57398.6	-	-
Lmbp003208	UPLC-MS/MS	385.12	223.06	-	-	384.106	C17H20O10	[M+H]+	Fraxidin-8-O-glucoside	Lignans and Coumarins	Coumarins	-	2	-	524813	425284	383340	364107	331670	378340	142524	403044	464900	681670	703297	506670	444688	508340	488387	609683	920005	672247	288603	588340	1125005	763595	683584	645702	493340	797004	605005	542551	256699	543340	272992	-	-
Lmjp003090	UPLC-MS/MS	385.11	223.06	-	-	384.106	C17H20O10	[M+H]+	Isofraxidin-7-O-glucoside	Lignans and Coumarins	Coumarins	483-91-0	3	-	138266	112525	123005	103792	159646	160828	155405	67093	101610	117653	94450.3	43318.9	136653	62861.3	128163	103362	63485.2	33365.9	26495.9	114628	45743.4	82774.7	152388	26393.3	231042	121671	114614	60202.1	139867	141922	153120	-	-
Lbhp011923	UPLC-MS/MS	385.11	223.06	-	-	384.106	C17H20O10	[M+H]+	Mandshurin	Lignans and Coumarins	Coumarins	32451-87-9	3	-	138266	112525	123005	103792	159646	160828	155405	67093	101610	117653	94450.3	43318.9	136653	62861.3	128163	103362	63485.2	33365.9	26495.9	114628	45743.4	82774.7	152388	26393.3	231042	121671	114614	60202.1	139867	141922	153120	-	-
Lmhn002573	UPLC-MS/MS	399.09	205.04	-	-	400.101	C17H20O11	[M-H]-	Sinapoylglucuronic acid	Phenolic acids	Phenolic acids	-	3	-	70881.4	49619.6	59203.2	83316.5	70163.2	71102	62055.8	105241	60301.5	72356.5	56940.4	81123.2	76901.2	111816	85509.8	63586.5	81123.2	83316.5	73332.8	80683.5	47144.8	79774	74791.6	73620.5	68236.7	74539	85361.8	82450.8	80028.2	72356.5	70403.7	-	-
Wcfn003299	UPLC-MS/MS	319.12	241.05	-	-	320.126	C17H20O6	[M-H]-	(2S)-3,3-bis-(4-hydroxy-3-methoxyphenyl)-propane-1,2-diol	Others	Others	-	2	-	10005	5664.59	10188.8	15005	8340	6670	10851.9	7736.83	14040.7	13340	9791.99	5651.28	10005	8620.87	10005	14935.7	8340	8340	3258.5	5631.21	3340	5427.67	8687.59	6670	6670	8340	11315.7	6670	6670	6670	5005	-	-
mws0179	UPLC-MS/MS	367.1	190.9	-	-	368.111	C17H20O9	[M-H]-	Chlorogenic acid methyl ester	Phenolic acids	Phenolic acids	29708-87-0	3	-	128340	22846.8	28037.7	31503	39561.2	15851.9	168340	15851.9	12671.8	27870.7	168340	51362.7	48893.4	18301.3	19701.7	8494.73	26805	30260.5	120005	30005	8340	225005	86670	25342.7	16213.9	59953.3	37430.4	34257	14647.5	21670	28583.2	-	-
MWS5083	UPLC-MS/MS	455.1	96.97	-	-	456.105	C17H21N4O9P	[M-H]-	Flavin Single Nucleotide(FMN)	Nucleotides and derivatives	Nucleotides and derivatives	6184-17-4	2	-	16336.8	26670	43340	30005	36670	40005	0	0	0	28707.7	25605.4	31670	20977	25005	35005	29134.3	33340	60005	17513	25639.3	28340	43700	18670.7	21670	26670	53340	36670	16670	25005	25694.2	26670	C00061	ko00190,ko00740,ko01100,ko01110,ko01240
Lacn006236	UPLC-MS/MS	385.11	137.02	-	-	386.121	C17H22O10	[M-H]-	Malonyl salidroside	Phenolic acids	Phenolic acids	-	2	-	100005	39695.1	37671.1	82845.2	46689.1	63123.1	135005	119151	105841	74361.9	246670	111003	93340	74322.1	52717.1	88171.5	124056	82464.1	88340	73340	65621.9	208340	135005	59052.1	38688.1	61086.1	100788	81670	51143.6	55620.9	43779.1	-	-
Hmbp002333	UPLC-MS/MS	387.13	147.04	-	-	386.121	C17H22O10	[M+H]+	10-Dehydrogeniposide	Terpenoids	Sesquiterpenoids	-	3	-	33340	47670.5	26743.4	58835.3	15809.7	17108.2	23302.7	62996.4	35477.8	17108.2	85738.8	30472.2	47715.2	58189.4	45419.5	36670	66335.7	33773.8	15005	40005	45005	35345	42659.7	50901.1	30393.1	38340	25655.3	36670	36104.4	20005	49643.6	-	-
Wabn003563	UPLC-MS/MS	385.114	179.072	-	-	386.121	C17H22O10	[M-H]-	3'-O-Beta-D-Glucopyranosyl plumbagic acid	Phenolic acids	Phenolic acids	-	3	-	49973.7	138340	160005	103340	133340	118340	67958.7	113340	91670	155005	75954.3	175005	156670	161670	155005	106670	120005	183340	62964	120005	106670	85949.7	58984.3	133340	25877	46670	91670	121670	130005	118340	93340	-	-
HJN003	UPLC-MS/MS	385.11	223.06	-	-	386.121	C17H22O10	[M-H]-	1-O-Sinapoyl-β-D-glucose	Phenolic acids	Phenolic acids	-	3	-	91670	27158.8	32303.3	38651	20005	35086.5	136670	32027	30552.8	80005	185005	41865	30543.8	29422.6	13582.8	51670	31596.4	24300.1	78340	22971.7	11480.8	238340	141670	27612.1	51670	34971.9	37228.7	51670	26020.9	36670	58340	C01175	ko00940,ko01110
Zmhn002227	UPLC-MS/MS	385.11	223.06	-	-	386.121	C17H22O10	[M-H]-	4-O-Glucosyl-sinapate	Phenolic acids	Phenolic acids	-	3	-	25005	33340	76670	53340	75005	53340	25989.7	65005	98340	113340	44976	73340	90005	61670	61670	111670	110005	98340	13986.6	30005	30005	62901	33951.3	51670	103340	61670	86670	60005	75005	98340	50005	C02919	-
Lcsp002647	UPLC-MS/MS	318.18	86.1	-	-	317.174	C17H23N3O3	[M+H]+	Ile-Trp	Amino acids and derivatives	Amino acids and derivatives	13589-06-5	2	-	123340	173253	133340	100005	103340	77575.4	33661.7	65005	90268.4	132547	98340	115005	85005	78988.5	183212	101670	96670	146670	241749	168340	172071	298235	122707	241423	191670	193226	60005	106670	58340	104370	37544.7	-	-
Lcsp003035	UPLC-MS/MS	318.18	205.1	-	-	317.174	C17H23N3O3	[M+H]+	H-Leu-Trp-OH	Amino acids and derivatives	Amino acids and derivatives	5156-22-9	3	-	39786.5	30005	28075.1	11295.2	4246.48	14083.7	35232	22090.7	48156.1	11670	15555.3	14753.5	32682.7	23606.5	16906.8	46187.2	15005	20655.7	20005	29451.4	49162.8	57265.3	14730.1	23561.1	21670	28340	38340	40074.7	35005	13340	31670	-	-
Lmlp001982	UPLC-MS/MS	306.16	140.11	-	-	305.163	C17H23NO4	[M+H]+	Anisodamine	Alkaloids	Tropan alkaloids	55869-99-3	3	-	67888	98340	106670	35096.4	33006	42575.1	27382.3	38340	38340	28510.4	46670	98340	42432	71670	60005	43614.6	25526.4	66670	33366.7	31437.2	38286.4	38503.2	32971.8	37220.9	63806.4	70186.4	69264.2	66651.2	52102.8	60526.6	54981	C10842	-
Hmmp003004	UPLC-MS/MS	389.14	149.06	-	-	388.137	C17H24O10	[M+H]+	Vogeloside	Terpenoids	Monoterpenoids	60077-47-6	3	-	207937	235933	206431	197697	194529	245063	222018	203993	235714	190900	212472	218340	232255	209092	294788	196670	178340	184729	273131	263340	220005	215005	153340	151670	213062	201670	360437	171957	258270	198129	263808	-	-
Hmcn001415	UPLC-MS/MS	387.13	225.07	-	-	388.137	C17H24O10	[M-H]-	Majoroside	Terpenoids	Monoterpenoids	134140-02-6	3	-	47133.5	61371.1	59619.5	63125.3	90357.8	75370.8	64830.1	120005	140005	80659.5	73412.2	213340	86670	81670	70112.8	81587	99104.5	97315.3	64358.7	155005	138340	64489	40305.6	123340	91251.4	178340	191670	44715.3	131670	85041.1	81504.3	-	-
Sacn002893	UPLC-MS/MS	403.12	223.06	-	-	404.132	C17H24O11	[M-H]-	10-acetylmonomelittoside	Phenolic acids	Phenolic acids	-	3	-	42465.7	66670	44069.2	70005	65005	38340	38639.4	101670	81670	80005	46148	48996.7	86670	98340	51670	103340	125005	103340	44942.3	36958.2	81670	66670	56915.4	61670	96670	120005	116670	65005	61670	80005	91670	-	-
Zmsn002575	UPLC-MS/MS	403.12	223.07	-	-	404.132	C17H24O11	[M-H]-	Hastatoside	Terpenoids	Monoterpenoids	50816-24-5	3	-	46670	34204.3	42062.3	76670	58340	73340	46740.6	48340	41045.1	52194.9	44942.3	83340	45350.1	85005	49594.3	41061.1	103340	108340	73340	47029.3	48740.1	42501.3	68340	30785.1	65010.6	98340	90005	35061	30785.1	29948.5	41901.8	-	-
mws0011	UPLC-MS/MS	371.13	209.08	-	-	372.142	C17H24O9	[M-H]-	Syringin	Phenolic acids	Phenolic acids	118-34-3	3	-	97982.7	180005	106242	125558	183340	205005	90871.5	86927.3	85170.4	261670	113106	195005	101015	200005	210005	228340	215005	185005	130008	260005	206670	142826	83927.8	258340	201670	220005	233340	89561.3	190005	86927.3	188340	C01533	ko00940
Wmlp000035	UPLC-MS/MS	391.16	123.08	-	-	390.153	C17H26O10	[M+H]+	reptoside	Terpenoids	Monoterpenoids	-	3	-	57606.1	40005	57406.6	33168.9	35005	70588.6	30005	47940.4	89252.1	55011.5	129742	58340	42429.3	69465	75275.2	55728	93100.9	67350.6	74780	18578	65749	111785	95165.5	130636	123130	63672	11670	83701.7	73770.4	72616	52256.2	-	-
Lmdn003075	UPLC-MS/MS	389.145	167.071	-	-	390.153	C17H26O10	[M-H]-	3,4-Dihydroverbenalin	Terpenoids	Monoterpenoids	-	3	-	235825	633340	400005	165259	496670	608340	239928	289408	247730	571670	241093	400717	693830	656670	1388340	505005	469980	703340	275034	466328	566670	269934	304949	509827	526670	819235	496670	360005	578340	555005	531670	-	-
Lmjn010508	UPLC-MS/MS	277.18	205.16	-	-	278.188	C17H26O3	[M-H]-	Fusarester B	Others	Ketone compounds	-	1	-	20571.9	21336.2	19888.1	20554.7	18175.9	16417.7	18558.7	19793.9	15948.3	19579.6	19017.4	19127.3	20765.5	17989.4	20930.4	19317.8	18841.3	19606.2	20565	19391.4	18340.8	16794.3	15675.4	22363.2	23689.8	21896.2	22200.7	19115.5	20852.5	20853.2	21785.9	-	-
Zbzn008048	UPLC-MS/MS	293.18	221.15	-	-	294.183	C17H26O4	[M-H]-	Embelin	Quinones	Quinones	550-24-3	1	-	69796.4	83677.4	67902.2	67268.3	72576	77720.3	93471.2	84812.2	71686.2	70306.7	76159.9	60133.4	79757.9	87417.2	68328.8	70077.7	82508.6	78118.1	81978.9	86521.6	78128.2	76738.1	79021.2	81966	82392.3	87220.8	94088.8	63447.3	71058.1	72214.2	73975.7	-	-
Hmln007772	UPLC-MS/MS	293.18	221.16	-	-	294.183	C17H26O4	[M-H]-	Nordihydrocapsiate	Phenolic acids	Phenolic acids	220012-53-3	3	-	67313.8	65196.8	62573.8	71078.4	72377	73368.7	95530.9	76608.7	73602.9	77406.1	75692.2	76991.3	73025.4	84019.6	88007.9	89517.4	70098	75339.6	81312.2	79720.3	75606.3	71191.9	85098.9	80468.3	67570.1	77863.1	90270.6	65653.1	67489	73873.1	68400.3	-	-
Lmqn000780	UPLC-MS/MS	606.08	384.98	-	-	607.082	C17H27N3O17P2	[M-H]-	Uridine 5'-diphospho-N-acetylglucosamine	Nucleotides and derivatives	Nucleotides and derivatives	528-04-1	1	-	69352.4	88294	86857.8	105520	95470.8	90457.8	84291	111261	111276	164086	130793	134962	265002	134948	201027	196674	177313	191650	157094	221081	180165	192474	181019	384405	284240	264174	260552	168701	120607	115583	122760	C00043	ko00520,ko00524,ko01100,ko01250
Wcsn010524	UPLC-MS/MS	265.22	265.22	-	-	266.225	C17H30O2	[M-H]-	8,11-Heptadecadienoic acid	Lipids	Free fatty acids	-	3	-	22696	37512.8	35730.5	36760.9	22500.6	40155.8	30854.4	50195.2	37498.8	22421.6	38363.9	28603.4	47268.2	43628.4	25789.8	34604.5	55995.9	41130.1	42982.4	34129.8	30947.2	44005.3	27665.8	34016.3	39781.5	41637	39460.1	29406.7	43613.8	38454.7	28322.1	-	-
Wasn005621	UPLC-MS/MS	361.19	199.13	-	-	362.194	C17H30O8	[M-H]-	Glucosyl 9-hydroxy-3-methyldec-2-enoic acid	Others	Others	-	2	-	19841.2	29491	21685.2	29322.8	13863.3	13867.7	26841.9	16520.3	27218.2	25356.9	35836.3	19945.7	24083.8	39701.3	25157.4	30441.2	24471.8	34637.4	31836.4	33920.6	25005	37944.6	39673.2	25005	0	0	0	27223.8	30005	30886.8	31484.4	-	-
Wafn004433	UPLC-MS/MS	455.21	263.15	-	-	396.2	C17H32O10	[M+CH3COOH-H]-	1-Hexanol arabinosylglucoside	Others	Others	-	1	-	1.26227e+06	594555	1.11925e+06	784722	490058	909643	1266670	1.81256e+06	1.81715e+06	712397	1140005	1.44818e+06	897779	1.30744e+06	1.78914e+06	2.19391e+06	3.18595e+06	2.33189e+06	1138340	2.10196e+06	740062	1918340	2020005	2.06478e+06	630005	1.18161e+06	2.0576e+06	857143	617565	551670	1.40736e+06	-	-
mws0362	UPLC-MS/MS	269.25	269.24	-	-	270.256	C17H34O2	[M-H]-	Heptadecanoic acid	Lipids	Free fatty acids	506-12-7	3	-	1.52912e+06	1.63457e+06	1.51803e+06	1.58058e+06	1.58486e+06	1.46102e+06	1.47359e+06	1.55341e+06	1.48803e+06	1.4516e+06	1.55346e+06	1.69977e+06	1.67167e+06	1.71845e+06	1.69015e+06	553502	1.77736e+06	1.5456e+06	1.70543e+06	1.68899e+06	1.75977e+06	1.59395e+06	1.64345e+06	1.71482e+06	1.88217e+06	2.06807e+06	1.84753e+06	1.34028e+06	1.58473e+06	1.62495e+06	1.91072e+06	-	-
Zmyn005252	UPLC-MS/MS	285.24	239.24	-	-	286.251	C17H34O3	[M-H]-	3-Hydroxy-palmitic acid methyl ester	Lipids	Free fatty acids	51883-36-4	3	-	9663.46	3957.52	7732.24	7788.44	5301.69	6604.18	7357.26	9832.62	9818.11	10943.4	5699	7934.36	9168.37	6249.92	6155.46	10062.3	15016.7	8888.73	18359.4	8546.44	9505.23	6882.69	9902.55	9754.6	15812.9	13846	15728.7	8467.51	8625.85	6195.19	9416.98	C11849	-
MWSmce549	UPLC-MS/MS	303.25	57.07	-	-	302.246	C17H34O4	[M+H]+	1-Monomyristin	Lipids	Glycerol ester	589-68-4	3	-	136114	126325	144484	108490	146697	140762	165210	83161.8	132639	175803	131925	110235	132010	147842	127793	144060	107904	106066	116885	114843	120938	145735	114818	134938	129421	118231	131292	95703.9	103855	100035	87555.7	-	-
Lmfn004235	UPLC-MS/MS	359.08	161.02	-	-	360.084	C18H16O8	[M-H]-	Myricetin-3,7,3'-trimethyl ether	Flavonoids	Flavonols	-	3	-	5005	10005	5005	6670	21670	4883.43	5896.34	10981.3	11670	5005	3340	7325.32	1670	3340	13432.2	7313.31	11670	3340	0	0	0	1670	3340	13340	6101.54	7316.96	6670	8340	13340	3340	10005	-	-
pme0085	UPLC-MS/MS	359.08	161.02	-	-	360.084	C18H16O8	[M-H]-	Rosmarinic acid	Phenolic acids	Phenolic acids	537-15-5	3	-	5005	10005	5005	6670	21670	4883.43	5896.34	10981.3	11670	5005	3340	7325.32	1670	3340	13432.2	7313.31	11670	3340	0	0	0	1670	3340	13340	6101.54	7316.96	6670	8340	13340	3340	10005	C01850	ko00350,ko01100
Zbfp001070	UPLC-MS/MS	328.12	166.07	-	-	327.111	C18H17NO5	[M+H]+	N-Caffeoylphenylalanine	Amino acids and derivatives	Amino acids and derivatives	-	2	-	42577.7	65785.1	53230.6	62718.4	56770.6	67411.4	61927.7	68402.6	62574	120005	80294.8	75880.9	81256.5	91670	77965	87294.3	76055.9	123340	52596.9	68388.9	67544.1	69667.7	41192.8	59806.5	81145.5	72212.3	56762.6	55002.9	74889	48743.3	78088.5	-	-
Laxp003920	UPLC-MS/MS	344.11	163.04	-	-	343.106	C18H17NO6	[M+H]+	CaffeoylTyrosine	Alkaloids	Alkaloids	-	2	-	768543	765400	726858	751650	727621	659376	558752	700764	826099	680563	726065	799374	852805	595923	780290	791210	695688	808669	764862	642725	635003	870329	838194	837035	699447	722115	233340	586616	567334	683663	198340	-	-
Hmyn000254	UPLC-MS/MS	297.12	59.01	-	-	298.12	C18H18O4	[M-H]-	Tababiphenyl C	Others	Chromone	1644433-50-0	2	-	61443.3	62130.8	55231	45566.9	76996.5	44185.7	68604.7	59368.4	66280.3	55231	58683	68343	64893.2	73865.7	61435.9	54539.4	81005.6	48327.2	68606.8	59372.5	52468.7	89602.7	83297.4	78708.4	96603.4	89050.5	84148.6	59372.5	71807.8	50397.9	67653.5	-	-
mws0636	UPLC-MS/MS	313.15	166.09	-	-	312.147	C18H20N2O3	[M+H]+	L-Phenylalanyl-L-phenylalanine	Amino acids and derivatives	Amino acids and derivatives	2577-40-4	3	-	16230.6	45005	19750.3	12726.7	12722.5	26847.7	14590	13340	35005	30567.2	40909.5	33457	23340	39580.4	20616	29134.6	45005	16956.5	32508.9	48042	59130.5	53687	40977.2	53340	55102.5	98340	59111.8	48340	26245.1	19750.3	25484.5	-	-
Hmyn001360	UPLC-MS/MS	299.11	59.01	-	-	300.136	C18H20O4	[M-H]-	Doitungbiphenyl A	Phenolic acids	Phenolic acids	-	2	-	145972	136094	172972	164190	182631	286670	159721	126437	178240	253746	271670	190530	147453	116778	256670	172095	431670	234431	149840	231670	253340	217431	233717	266039	453340	328340	401670	178240	268340	171215	288340	-	-
Wdbp008550	UPLC-MS/MS	301.14	245.08	-	-	300.136	C18H20O4	[M+H]+	Stemanthrene C	Others	Others	-	1	-	40636.1	59347.5	53064.2	27668.4	32818.9	45022.5	46692.2	47046	27667.5	68075.4	44897	27244.6	49635.4	37652.2	51939.6	48248.1	45402	29379.5	45912.8	35770.8	36335.2	56917.8	32467.2	52522.7	34140.3	39159.7	30728.9	47612.7	43840.5	44398.5	46369.5	-	-
Lhmp122205	UPLC-MS/MS	301.14	245.09	-	-	300.136	C18H20O4	[M+H]+	5-O-Methyllatifolin	Others	Others	-	1	-	56804.3	58262.6	51009.4	45260.1	58193.4	53908.7	57099.1	57503	53909.6	59439.5	54761	51555.2	52437	54641.4	57398	62057.1	54206.5	55987.2	51555.2	52112.9	54185	47821.6	52256.6	55519.2	54057.7	55037.5	50122.9	48297.2	63021.1	52445.4	55450.5	-	-
Wdtp002974	UPLC-MS/MS	404.15	207.06	-	-	403.149	C18H21N5O6	[M+H]+	N-(p-hydroxybenzyl) adenosine	Nucleotides and derivatives	Nucleotides and derivatives	-	3	-	115005	161670	157833	125101	178340	95264.4	141485	101670	124058	100005	180005	200005	196670	129694	268340	120477	173340	136580	99853.9	163097	120512	149202	203804	176670	108903	155847	125398	172956	145230	109005	122946	-	-
Lcsp002752	UPLC-MS/MS	378.17	185.09	-	-	377.159	C18H23N3O6	[M+H]+	Asp-Pro-Phe	Amino acids and derivatives	Amino acids and derivatives	-	1	-	22468.5	20334.7	16928.5	41698.3	22576.6	26258.5	42720.8	21804.4	23498.4	23272.5	16670	38131.1	33171.2	27640.5	30967.8	80878.1	69117.2	63231.8	67132.2	66414	111679	88084.5	69094.3	63458.5	59421.5	47905.3	59030.2	39695.3	45005	59455.5	49907.9	-	-
Lhjp111605	UPLC-MS/MS	449.11	303.05	-	-	448.104	C18H24O11S	[M+H]+	Dehydroxypaederosidic Acid	Terpenoids	Monoterpenoids	-	2	-	6670	45005	32426.2	58340	40005	20005	33012	31432	41371.2	32934.2	50148	55898.7	45122.6	53889	34743.9	37887.4	53698.6	33340	11670	42651.7	51670	44667.9	38048.6	13340	23340	66332.2	83340	49388	126294	63340	55005	-	-
pmn001587	UPLC-MS/MS	431.12	269.07	-	-	432.127	C18H24O12	[M-H]-	Asperulosidic acid	Terpenoids	Monoterpenoids	25368-11-0	3	-	22116.3	14808.4	12088	33086.6	19203.4	20005	22571	11401	29679.1	11328.5	15242.1	25409.1	18428.4	14842.9	22590.6	26312.4	17462.1	19205.8	25993.5	7030.15	10483.8	21515.4	13340	26123.1	24322.9	16403.9	19112.9	18334.1	20077.5	17539.5	21823.3	-	-
Lmtn003598	UPLC-MS/MS	367.14	205.08	-	-	368.147	C18H24O8	[M-H]-	3-Prenyl-4-O-glucosyloxy-4-hydroxybenzoic acid	Phenolic acids	Phenolic acids	-	3	-	8524.21	6958.42	6391.87	11218.8	6694.69	7173.17	3226.44	9343.67	8634.86	13809.2	9338	9306.8	14008.5	1670	8548.81	0	0	0	0	0	0	8898.45	15005	11038.8	6845.66	23686.5	11670	7810.57	8340	8340	8118.74	-	-
Wdtp004079	UPLC-MS/MS	369.15	207.1	-	-	368.147	C18H24O8	[M+H]+	3,4,5-Trihydroxy-6-[4-(4-methyl-3-oxopentyl)phenoxy]oxane-2-carboxylic acid	Phenolic acids	Phenolic acids	-	2	-	53340	84363.9	73340	70005	211684	70005	110005	228920	102402	278701	153539	93340	114159	255222	102402	134859	78340	410540	495278	477821	228829	111670	267262	168979	171706	226838	699179	113426	159202	95005	85005	-	-
Labn003910	UPLC-MS/MS	401.14	269.1	-	-	402.153	C18H26O10	[M-H]-	Benzyl B-Primeveroside*	Phenolic acids	Phenolic acids	-	1	-	1213340	271594	239989	240005	443885	335574	1498340	131670	527207	313340	1191670	577401	141670	356377	178340	338340	233340	550905	1473340	101391	136670	1680005	1586670	469509	381670	639129	500122	361670	288340	320005	276670	-	-
Cmjn004337	UPLC-MS/MS	401.14	269.1	-	-	402.153	C18H26O10	[M-H]-	Benzyl-(2''-O-xylosyl)glucoside*	Phenolic acids	Phenolic acids	-	1	-	1736670	601691	111670	842361	725447	824573	2501670	954854	875659	581816	2250005	902811	942827	747817	679937	889969	1.10645e+06	892366	2445005	1.26409e+06	693851	2353340	2481670	833801	628774	1.19767e+06	863747	484665	704812	608315	670137	-	-
Wcdp007388	UPLC-MS/MS	275.2	133.1	-	-	274.193	C18H26O2	[M+H]+	(10Z,14E,16E)-10,14,16-Octadecatrien-12-Ynoic Acid	Lipids	Free fatty acids	-	3	-	44630.9	52263.8	47966.2	53095.4	46727	43254.7	55403.8	37791.3	56371.8	35888.5	45657.8	44836.8	50296.8	44553.3	48734.1	53352.6	49434.9	52778.5	62549.8	68211.6	66939.5	83359.2	91255.8	93617.7	68726	79931.1	76985.2	55916.3	52161.7	54533.7	53447.2	-	-
Latp007436	UPLC-MS/MS	291.19	151.07	-	-	290.188	C18H26O3	[M+H]+	Normelanothyrsin A	Terpenoids	Sesquiterpenoids	-	1	-	128188	87867.7	95894.3	117283	93357.1	104668	140622	108664	84042.9	71104.2	68948.5	85468.2	86161	94579.1	100434	110651	100738	86442	124781	130003	100037	138510	139174	184683	233387	275913	239738	108962	130324	118813	118726	-	-
pmb0885	UPLC-MS/MS	291.2	191.11	-	-	290.188	C18H26O3	[M+H]+	4-Oxo-9Z,11Z,13E,15E-Octadecatetraenoic Acid	Lipids	Free fatty acids	-	3	-	9197.26	13765.2	10601.8	9599.16	11574.2	13487.3	13193	17757.7	14336.5	13478.2	15216.1	13397.2	14707.5	9657.81	9719.26	14177.2	18085.2	16009.5	17757.5	17879.6	15184.5	23481.5	24407	26630.2	18045.1	26341	23997.7	14662.5	10861.6	14627.2	15044.9	-	-
Wcdp006929	UPLC-MS/MS	291.2	207.14	-	-	290.188	C18H26O3	[M+H]+	(9Z,11E,13E,15Z)-4-Oxo-9,11,13,15-Octadecatetraenoic Acid	Lipids	Free fatty acids	17699-21-7	2	-	20259.7	15808.8	15160.9	20419.7	19837.7	19221.8	12376.7	22431.6	13305.7	16427.9	14543.6	12635.6	21038.7	19546.3	13613.8	18949.7	14569.6	17945.7	30306.9	25969	23556.1	55473	46094.7	55902.3	39290.6	39598.7	32015.6	24440.7	18949.7	23864.7	26034.4	-	-
Yaan006959	UPLC-MS/MS	385.15	223.1	-	-	386.158	C18H26O9	[M-H]-	Juniperoside	Others	Others	-	3	-	90961.8	100546	122670	88346.5	127675	149202	97496.1	78718.4	77183.6	94872.3	118108	132512	153602	156294	164284	69750.8	55866.7	82160	178271	153465	129422	111027	132045	103539	162056	188007	144051	138232	111565	115461	104664	-	-
WaYn000716	UPLC-MS/MS	515.12	341.11	-	-	516.133	C18H28O17	[M-H]-	Citric Acid diglucoside	Organic acids	Organic acids	-	1	-	330568	578758	636378	226565	333443	491509	361229	393604	309360	157400	454146	532361	649039	666226	484678	392894	245341	190084	446793	474439	313876	537933	287483	290567	258880	379931	189017	282218	532191	392749	346996	-	-
pma0461	UPLC-MS/MS	277.22	93.07	-	-	276.209	C18H28O2	[M+H]+	14,15-Dehydrocrepenynic acid	Lipids	Free fatty acids	4154-44-3	3	-	16072	23674.8	20294.7	20551.2	21426.4	21157.6	22366.6	27975.1	18974.1	27919.5	32830.9	29986.4	26043.3	38451.4	30675	37749.3	34751	38623.3	38699	45837.3	45919.4	33968.9	37627.3	36818.5	50278.5	44057.6	59788.5	26900	31102.8	32778.3	28044.7	-	-
Wcgp010223	UPLC-MS/MS	277.22	93.07	-	-	276.209	C18H28O2	[M+H]+	3-(Cyclohexen-1-yl)-2-hydroxy-4a,5-dimethyl-2,3,4,5,6,7,8,8a-octahydronaphthalen-1-one	Others	Others	-	1	-	25767	22022.2	22421.9	25140.8	29521.2	26934.2	51876.2	53182.8	35344.1	34729.8	42897.3	44493.3	62514.3	62940.3	68283.6	55870.5	53151.5	65634.9	65637.5	59030.9	77785.3	76683.7	62897.2	52486.7	237213	197202	238172	63452.9	64838.7	61898.9	61508.7	-	-
pmb1574	UPLC-MS/MS	277.22	93.07	-	-	276.209	C18H28O2	[M+H]+	9,12-Octadecadien-6-Ynoic Acid	Lipids	Free fatty acids	61481-29-6	3	-	18538.8	25078	23248.3	32223.5	25613.2	43728	34469.7	37992.7	60569.9	72375.7	38567.6	48022	74058.3	78377.7	93269.5	63311.7	62123.7	83355.5	54199.5	53086.3	63287.5	62194.3	73641.3	77815.2	243683	247956	282410	62949.1	92826.1	72593.8	46014.1	-	-
Wbmp010456	UPLC-MS/MS	277.22	93.07	-	-	276.209	C18H28O2	[M+H]+	Macrophypene B	Terpenoids	Ditepenoids	-	3	-	21393.2	23192.5	21771.2	27448.8	22301.9	36472.8	59987.2	43398.3	37012.2	38519.6	46526.9	44185.6	62388.3	60472.7	49850.9	64226.4	51177.7	69859.9	59588	62329.1	47307.3	96681.2	56625.1	69132	275955	210187	253061	60295.2	71118.7	61383.9	60351.9	-	-
MW0017099	UPLC-MS/MS	291.2	165.13	-	-	292.204	C18H28O3	[M-H]-	9s,13r-12-Oxophytodienoic Acid	Lipids	Free fatty acids	71606-07-0	3	-	145476	115684	119372	79843.2	91557.9	69523.1	75758.3	80393.3	82450.9	176404	168244	170114	274046	284827	282430	352470	369027	408946	353068	403527	414843	181230	182124	160475	45821.7	43780.6	47172.7	172627	163661	186689	169107	-	-
Lcsn002223	UPLC-MS/MS	387.16	59.01	-	-	388.173	C18H28O9	[M-H]-	2-[(1R,2R)-3-oxo-2-[(Z)-5-[3,4,5-trihydroxy-6-(hydroxymethyl)oxan-2-yl]oxypent-2-enyl]cyclopentyl]acetic acid	Lipids	Free fatty acids	-	3	-	159158	815778	416042	917060	774450	966584	745204	579200	909381	183664	753633	181502	906188	881819	882950	159845	195546	153413	1.10238e+06	602758	576375	190612	828768	170697	431670	661671	490005	877429	973203	678470	488124	-	-
Lmzn001582	UPLC-MS/MS	387.17	207.1	-	-	388.173	C18H28O9	[M-H]-	5'-Glucosyloxyjasmanic acid	Phenolic acids	Phenolic acids	-	1	-	37393.7	43340	61670	70005	53177.2	51670	32467.9	44168.8	44172.1	49493.2	24914.6	33340	54104.8	61835	55207.7	61670	56670	58340	41008.2	48340	42995.2	32806.9	13578.8	67352.8	31683	43868.7	44115.8	48366.3	45005	43868.7	33129.9	-	-
Lmnn102603	UPLC-MS/MS	387.17	207.1	-	-	388.173	C18H28O9	[M-H]-	Nuezhengalaside	Terpenoids	Monoterpenoids	-	3	-	50005	36809.9	29057.2	63340	46556.7	48771.1	43340	66670	63340	41670	55005	95005	76670	81670	32149.4	85005	86670	61670	60005	83340	73340	51670	65005	86670	45191.5	70005	96670	28812.4	68340	36670	71670	-	-
Sazp003601	UPLC-MS/MS	387.17	207.11	-	-	388.173	C18H28O9	[M-H]-	Tuberonic acid glucoside	Organic acids	Organic acids	120399-24-8	3	-	55005	38340	28289	41670	31670	33340	41670	35536.5	40005	32230.2	38340	45005	73340	50005	60005	15803.3	21504.4	68340	72700.4	63340	36670	41670	41237.6	36670	30552.8	48888.7	41852.7	43629.7	40005	35077	36670	-	-
pme2074	UPLC-MS/MS	322.2	130.05	-	-	323.21	C18H29NO4	[M-H]-	Jasmonoyl-L-Isoleucine	Amino acids and derivatives	Amino acids and derivatives	120330-93-0	3	-	48472.6	46869.1	46470.8	280816	252835	271155	120490	136303	132891	80706.7	70334.7	81863.7	27386.5	18129.4	29857.5	18734.8	19587.5	24772.8	30381.9	20342.7	27589.8	14926.6	19356.1	17926.1	29196.9	21752	30669.3	67564.7	84756.9	72069.5	72484.4	C18699	ko04075
Wcdp010708	UPLC-MS/MS	263.24	81.07	-	-	262.23	C18H30O	[M+H]+	Octadeca-2,9,12,15-tetraen-1-ol	Others	Others	-	3	-	238741	219321	230414	212285	201508	189393	163449	221360	207846	225561	238368	195233	186513	209400	212284	198302	212231	238060	214206	177103	183711	188913	170175	204896	211466	238347	214461	175409	184113	175074	176287	-	-
Wcdp009119	UPLC-MS/MS	279.23	81.07	-	-	278.225	C18H30O2	[M+H]+	Elaidolinolenic acid	Phenolic acids	Phenolic acids	28290-79-1	2	-	38864.7	41112.3	43422.2	41646.9	40664.7	50727.6	121765	41079.7	46029.9	47615.6	54323.6	51830.1	79102.1	72670.9	75399.3	95262	85165.2	87390.7	73038.2	80755.2	104183	85026.6	100792	107261	215745	182494	287219	76226.1	78412.4	69454.8	63764.2	-	-
pmb0889	UPLC-MS/MS	279.23	95.09	-	-	278.225	C18H30O2	[M+H]+	Punicic acid (9Z,11E,13Z-octadecatrienoic acid)	Lipids	Free fatty acids	544-72-9	3	-	52473.8	40993.6	49281.2	45250.1	50265.6	47174.4	209747	51386.6	56699.1	53360.2	61465	62026.3	88612.4	88306.2	72422.5	83609.4	85340.8	113393	90712.3	86096.9	103761	103019	95591	86626.6	273764	204720	276308	87769.1	87060.9	88583.8	80412.7	C08364	-
pmb1650	UPLC-MS/MS	279.23	149.13	-	-	278.225	C18H30O2	[M+H]+	Octadeca-11E,13E,15Z-trienoic acid	Lipids	Free fatty acids	25575-00-2	3	-	1.85089e+07	1.62317e+07	1.52822e+07	1.50127e+07	1.58338e+07	1.50398e+07	1.71908e+07	1.76912e+07	1.72322e+07	1.78716e+07	1.64318e+07	1.3968e+07	1.67477e+07	1.73528e+07	1.74301e+07	1.60712e+07	1.67496e+07	1.73192e+07	1.66188e+07	1.61511e+07	1.56946e+07	1.59126e+07	1.67889e+07	1.68658e+07	1.7149e+07	1.70772e+07	1.5964e+07	1.60876e+07	1.67956e+07	1.80722e+07	1.74047e+07	-	-
Wcsn010496	UPLC-MS/MS	277.22	233.23	-	-	278.225	C18H30O2	[M-H]-	6,10,14-Trimethylpentadeca-5,9-Diene-2,13-Dione	Others	Others	-	2	-	16585.4	17082.8	19420.8	16056.5	17735.9	19677.5	24351.6	20907	23420.4	20388.2	23791.5	19495.9	24120.7	22080.3	22290.8	21611.2	21901.5	24398.4	23314.6	22758	24740.9	20907	25739.5	23375.9	24258.3	19411.9	21617.8	24667.2	22276.8	23553.1	22168.3	-	-
Wcsn010224	UPLC-MS/MS	277.22	277.22	-	-	278.225	C18H30O2	[M-H]-	14-hydroxy-2,6,10-trimethylpentadeca-2,5,10-trien-4-one	Others	Others	-	3	-	847022	789724	810232	676972	762486	645222	1.03115e+06	1.02816e+06	1.02299e+06	913629	881572	900497	1.00692e+06	967307	969029	1.0769e+06	1.14981e+06	1.0587e+06	1.14394e+06	1.02133e+06	1.0062e+06	1.13427e+06	1.18778e+06	1.22818e+06	1.18808e+06	1.13255e+06	1.17267e+06	1.07442e+06	1.01358e+06	1.05224e+06	1.12212e+06	-	-
Wcsn010254	UPLC-MS/MS	277.22	277.22	-	-	278.225	C18H30O2	[M-H]-	4-[3-(4,8-dimethylnona-3,7-dienyl)-3-methyloxiran-2-yl]butan-2-one	Others	Others	-	1	-	778844	822019	808356	698488	751757	643617	974319	1.0097e+06	1.00788e+06	851728	872384	836325	1.00878e+06	1.04406e+06	951068	1.09742e+06	1.1301e+06	1.07885e+06	1.02856e+06	1.06582e+06	1.01401e+06	1.15677e+06	1.10793e+06	1.19696e+06	1.07093e+06	1.15233e+06	1.1031e+06	1.04859e+06	990246	1.0401e+06	1.08601e+06	-	-
mws0367	UPLC-MS/MS	277.22	277.22	-	-	278.225	C18H30O2	[M-H]-	α-Linolenic Acid*	Lipids	Free fatty acids	463-40-1	3	-	8.20672e+06	7.75709e+06	8.6009e+06	6.6801e+06	7.47295e+06	6.3833e+06	9.85702e+06	9.95154e+06	1.00601e+07	7.82204e+06	8708462	8.65161e+06	1.00284e+07	9.7135e+06	9.22773e+06	1.09335e+07	1.11621e+07	1.06033e+07	1.01432e+07	1.033e+07	9.01519e+06	1.14999e+07	1.17893e+07	1.08135e+07	1.15975e+07	1.04579e+07	1.07333e+07	9.89422e+06	9.51294e+06	1.03205e+07	1.0117e+07	C06427	ko00592,ko01040,ko01100,ko01110
mws0366	UPLC-MS/MS	277.22	277.22	-	-	278.225	C18H30O2	[M-H]-	γ-Linolenic Acid*	Lipids	Free fatty acids	506-26-3	3	-	9.53426e+06	9.42244e+06	1.01959e+07	8.63943e+06	9.04593e+06	8.05272e+06	1.09324e+07	1.2278e+07	1.1879e+07	1.05009e+07	1.07918e+07	1.07511e+07	1.24784e+07	1.18658e+07	1.17739e+07	1.24792e+07	1.31723e+07	1.29486e+07	1.34428e+07	1.2646e+07	1.21371e+07	1.37984e+07	1.34739e+07	1.36034e+07	1.42699e+07	1.34774e+07	1.3464e+07	1.25157e+07	1.2203e+07	1.29581e+07	1.30641e+07	C06426	ko00591,ko01040,ko01100
Zmyn004676	UPLC-MS/MS	293.21	113.1	-	-	294.219	C18H30O3	[M-H]-	17-Hydroxylinolenic acid	Lipids	Free fatty acids	-	1	-	10886.9	12078.3	11812.2	13298.4	12969	13447.1	11812.3	10423.3	10877	13665.6	11811.3	12866	15048	17874.8	12738.6	15632	18519.7	16325	16702.3	12748.8	19484.5	18295.6	16571.9	15863.3	20028.5	18543.2	19334.5	12971	12276	12851.9	14950.9	C16346	ko00592
Zmyn004732	UPLC-MS/MS	293.21	185.12	-	-	294.219	C18H30O3	[M-H]-	2R-hydroxy-9Z,12Z,15Z-octadecatrienoic acid	Lipids	Free fatty acids	-	1	-	10904.9	10915.6	8496.03	11126.7	13742.4	10248.3	6162.5	11243.2	13244.2	14914.3	10576.2	12467.2	19463.6	16754	17695.7	21212.8	19046.5	19423.9	18197.9	10398.9	17420.8	13676.9	19871.7	19758.3	35289	33460.3	35496.2	13486	19027.3	18026.3	12884.3	C16342	ko00592
Zmpn003368	UPLC-MS/MS	293.21	195.14	-	-	294.219	C18H30O3	[M-H]-	13S-Hydroxy-9Z,11E,15Z-octadecatrienoic acid	Lipids	Free fatty acids	87984-82-5	1	-	6338.56	6823.26	6424.35	7761.65	4929.14	6506.63	5969.06	9371.2	10477.2	8774.88	8225.06	8028.31	11242.2	12052.7	7537.71	11942	11635.3	13642.6	16580.8	14509.9	13340.7	10212.9	9506.32	9702.29	14811.5	16048.9	17553.1	8850.57	11043.8	9372.06	11937.1	C16316	ko00592
Zmzn003953	UPLC-MS/MS	309.2	227.2	-	-	310.214	C18H30O4	[M-H]-	13(s)-hydroperoxy-(9z,11e,15z)-octadecatrienoic acid	Lipids	Free fatty acids	67597-26-6	1	-	2.78973e+06	3.85928e+06	3.55054e+06	3.44895e+06	2.92205e+06	3.46072e+06	3.36583e+06	3.61872e+06	3.66525e+06	3.73176e+06	3.23569e+06	3.26211e+06	3.5107e+06	2.79288e+06	3.10138e+06	3.72551e+06	3.76442e+06	3.87238e+06	4.10749e+06	2.99172e+06	3.922e+06	3.05098e+06	2.96942e+06	3.38761e+06	3.74866e+06	3.60928e+06	3.32602e+06	3.36439e+06	3.44298e+06	3.51719e+06	3.54625e+06	C04785	ko00592,ko01100,ko01110
Lcsn000341	UPLC-MS/MS	487.18	145.06	-	-	488.174	C18H32O15	[M-H]-	3'-Fucosyllactose	Others	Saccharides	41312-47-4	3	-	1.94946e+06	2.07319e+06	1.95605e+06	2.38028e+06	2.45509e+06	2.26127e+06	2.29191e+06	2.21885e+06	1.78117e+06	1.96061e+06	2.31472e+06	2.08274e+06	2.50304e+06	2.57466e+06	2.63691e+06	2.50677e+06	2.76879e+06	2.60153e+06	3.3182e+06	3.23876e+06	3.1067e+06	2.99167e+06	2.91335e+06	2.8333e+06	3.80059e+06	3.59957e+06	3.69987e+06	2.24835e+06	2.40843e+06	2.42135e+06	2.36392e+06	-	-
Lmmn000214	UPLC-MS/MS	487.17	341.11	-	-	488.174	C18H32O15	[M-H]-	Solatriose	Others	Saccharides	528-40-5	3	-	11768.3	10459.2	7429.73	20263.7	14384.7	5688.79	16352	13729.4	7762.42	15005	15035.1	7195.03	11479.8	5831.58	9159.48	7433.39	12989	12991	36670	20036.6	16342.7	29061.7	38975.7	34903.8	63972.8	52997.3	57592.5	26616.6	14186.1	28340	11670	-	-
Hmqp000191	UPLC-MS/MS	505.18	127.03	-	-	504.169	C18H32O16	[M+H]+	Planteose	Others	Saccharides	470-57-5	3	-	73811.3	46156.6	46123.6	46121.7	78340	47197.6	65230.4	44807.3	47453.9	46781.8	29000.6	57337	50089.3	48795.3	48709.7	22411.3	49418.4	108340	65278	46123.6	44795.9	36908.6	48707.8	40864.6	38219.6	28344.2	41522.9	63958.6	32288.1	48758.3	49420.4	C03848	-
MWS0442	UPLC-MS/MS	527.16	365.1	-	-	504.169	C18H32O16	[M+Na]+	Maltotriose	Others	Saccharides	1109-28-0	3	-	53896.5	35760.5	16670	21544.3	28445.9	15076	48200.4	53986.3	39094.6	27253.8	48195.2	41873.5	56557.1	50770.7	72502.1	45224.8	60123.6	54961.8	35251.8	44687.1	34457.6	31256.7	45767.6	41077.5	43536.9	26102.1	41492.9	58047.5	47383.9	48496.5	29824.6	C01835	ko02010
Lmbn005369	UPLC-MS/MS	295.23	195.14	-	-	296.235	C18H32O3	[M-H]-	13(S)-HODE;13(S)-Hydroxyoctadeca-9Z,11E-dienoic acid*	Lipids	Free fatty acids	10219-69-9	1	-	26773.8	24938.3	27591.5	30976.4	31198.1	29942.9	30057.7	31763.1	28929.6	20670.6	31658.7	30998.4	36202.1	34182.1	37457.7	44278.2	40583.2	42122.5	40644.5	41263.9	47797.1	41750	38356.8	44467.3	60385.3	46540.6	53009.1	33551.2	35166.7	40714.4	35959.2	C14762	ko00591
Wafn011571	UPLC-MS/MS	295.23	195.14	-	-	296.235	C18H32O3	[M-H]-	alpha-Hydroxylinoleic acid*	Lipids	Free fatty acids	57818-44-7	1	-	24823	24410.4	25432.5	18864.1	31221.6	32582.5	28156.2	28462.9	27357.5	25087.3	30833.5	28273.6	38221.6	40179.6	38372.5	44946.5	38025.1	44038.7	37569.7	39953.1	39498.3	40528.1	45967.4	40755.5	51880.6	57216.8	65032.1	29908	39839.9	29064.1	33710.5	-	-
Rfmb091	UPLC-MS/MS	295.23	195.14	-	-	296.235	C18H32O3	[M-H]-	9S-Hydroxy-10E,12Z-octadecadienoic acid*	Lipids	Free fatty acids	15514-85-9	1	-	31983.8	24599.2	29883.6	28499.9	32672.4	34137.7	28391	30575.2	26162.1	30046.9	32751.3	29885.5	42156.4	41253.9	37355.9	46540	36083.8	44126.2	45849.6	42609.1	43636.8	39537.3	39528.7	46088.8	60427.8	50488.2	61705.1	35434	33325.7	32781.7	38154.1	C14767	ko00591
MWS80007	UPLC-MS/MS	311.22	249.22	-	-	312.23	C18H32O4	[M-H]-	13-Hydroperoxy-9Z,11E-octadecadienoic acid*	Lipids	Free fatty acids	23017-93-8	3	-	12792.8	15460	11595.7	15198.6	12659	13996.2	13615.8	12576.5	13513.3	14789.9	17166.6	14105.6	12469	15161	15529.7	17661.2	15202.1	18612.8	15955.4	16171.3	15746.1	18805.2	16619.2	16913.1	19999.4	20663.6	25212.3	13088.1	11276.2	14466.1	14576.9	-	-
Lmbn005287	UPLC-MS/MS	311.22	249.22	-	-	312.23	C18H32O4	[M-H]-	7S,8S-DiHODE; (9Z,12Z)-(7S,8S)-Dihydroxyoctadeca-9,12-dienoic acid*	Lipids	Free fatty acids	143288-65-7	3	-	11449.3	15270.4	13028.8	12961	12399.2	12926.2	11770.7	15551.6	12294.4	16079.3	15876.5	12421.5	16094.7	17888.2	14791.9	16308.3	18794.6	21640.8	17020.4	15658.3	20843.2	16308.3	13824.5	21603.4	20806.5	18035.3	21607.5	14607.6	17126.1	16016.9	13452	C07354	ko00591
Wafn003633	UPLC-MS/MS	391.2	161.05	-	-	392.205	C18H32O9	[M-H]-	1-O-Acetyl-Glucopyranose 6-Hydroxydecanoate	Others	Saccharides	-	1	-	10510	38340	39311.5	66670	31670	41670	30005	46670	36670	22852.6	19841.5	31988.9	31556.5	55005	41670	33340	43340	21061	10513	50818.1	43287	41275.3	12848.8	37437.5	36670	35097	45005	19876.2	26670	27419	43340	-	-
Zahp012577	UPLC-MS/MS	280.26	81.07	-	-	279.256	C18H33NO	[M+H]+	Octadecadienamide	Alkaloids	Alkaloids	-	2	-	1.49942e+07	1.38681e+07	1.52567e+07	1.39646e+07	1.25995e+07	1.26802e+07	1.03658e+07	1.38104e+07	1.23092e+07	1.55295e+07	1.54395e+07	1.22397e+07	1.20679e+07	1.41432e+07	1.35677e+07	1.39252e+07	1.28986e+07	1.5918e+07	1.37224e+07	1.16362e+07	1.16315e+07	1.32235e+07	1.15807e+07	1.25679e+07	1.42478e+07	1.4223e+07	1.33011e+07	1.0608e+07	1.13671e+07	1.03968e+07	1.06789e+07	-	-
HJAP165	UPLC-MS/MS	280.26	149.02	-	-	279.256	C18H33NO	[M+H]+	N-Isobutyl-2,4-tetradecanedienamide	Alkaloids	Alkaloids	-	2	-	1.81962e+06	2.0136e+06	1.88508e+06	1.85334e+06	2.03652e+06	1.69009e+06	1.62787e+06	1.22176e+06	1.93733e+06	1.66168e+06	2.02952e+06	1.37133e+06	1.22346e+06	1.34264e+06	1.92565e+06	2.06283e+06	2.0452e+06	1.80477e+06	1.13225e+06	2.01959e+06	2.11172e+06	2.06698e+06	2.07942e+06	2.22679e+06	2.12042e+06	2.05556e+06	1.87541e+06	1.77775e+06	1.87613e+06	1.92859e+06	1.42999e+06	-	-
pmf0395	UPLC-MS/MS	283.26	121.1	-	-	282.256	C18H34O2	[M+H]+	Oleic acid	Lipids	Free fatty acids	112-80-1	3	-	488100	489050	518278	477520	488257	435754	539211	552843	540670	506671	551953	528790	441912	629302	552770	555282	519563	576892	470636	528623	524243	476084	555019	515817	575376	581102	584239	531747	538888	561300	599385	C00712	ko00061,ko00073,ko01040
mws2623	UPLC-MS/MS	281.25	281.25	-	-	282.256	C18H34O2	[M-H]-	11-Octadecanoic acid(Vaccenic acid)*	Lipids	Free fatty acids	506-17-2	3	-	1.10032e+06	1.12835e+06	1.17223e+06	767683	985394	946281	1.06256e+06	866845	859103	1.07073e+06	978169	1.22751e+06	1.00892e+06	1.12967e+06	1.22789e+06	1.55812e+06	1.50192e+06	1.30562e+06	1.28984e+06	1.4563e+06	1.06038e+06	1.43436e+06	1.1655e+06	1.34875e+06	1.18742e+06	1.38005e+06	1.64049e+06	1.04915e+06	915835	1.20343e+06	1.16534e+06	C21944	-
mws0396	UPLC-MS/MS	281.25	281.25	-	-	282.256	C18H34O2	[M-H]-	Elaidic Acid*	Lipids	Free fatty acids	112-79-8	3	-	3.38131e+06	3.28376e+06	3.48662e+06	2.26997e+06	2.8743e+06	2.55545e+06	3.26304e+06	2.30365e+06	2.55382e+06	3.16118e+06	2.81878e+06	3.58011e+06	2.88392e+06	3.16883e+06	3.47318e+06	4.73387e+06	4.5896e+06	3.88261e+06	3.9548e+06	4.418e+06	3.13285e+06	4.08752e+06	3.54306e+06	3.76966e+06	3.61288e+06	4.16154e+06	4.75134e+06	2.87242e+06	2.80845e+06	3.52172e+06	3.46002e+06	C01712	-
Lmyn012331	UPLC-MS/MS	281.25	281.25	-	-	282.256	C18H34O2	[M-H]-	Petroselinic acid*	Lipids	Free fatty acids	593-39-5	3	-	1.16776e+06	1.14155e+06	1.18193e+06	788820	1.05399e+06	906043	1.09225e+06	840388	901720	1.11921e+06	995799	1.28109e+06	1.08647e+06	1.14146e+06	1.25079e+06	1.73485e+06	1.54216e+06	1.2731e+06	1.41294e+06	1.48702e+06	1.17319e+06	1.423e+06	1.18241e+06	1.39143e+06	1.23052e+06	1.40187e+06	1.68069e+06	1.03046e+06	996273	1.20834e+06	1.19849e+06	C08363	-
Lmbn005487	UPLC-MS/MS	313.24	251.24	-	-	314.246	C18H34O4	[M-H]-	12,13-DHOME; (9Z)-12,13-Dihydroxyoctadec-9-enoic acid	Lipids	Free fatty acids	263399-35-5	1	-	35092.5	33154.5	39317	37744.5	35622.5	33862.5	39537	35673.9	38387	39313.5	38334.3	45141.2	40346	37844.4	37457.3	38685.8	43480.4	50707.2	43252.5	40114	41946.9	40612.5	40502.8	31964.3	44169.4	37595.4	41945.9	39275.2	37941.8	37345	43250.1	C14829	ko00591
Lmmn004951	UPLC-MS/MS	329.23	171.1	-	-	330.241	C18H34O5	[M-H]-	2-Hydroxy-4-methyl-3-undecanoyloxypentanoic acid methyl ester	Lipids	Free fatty acids	-	1	-	56038.8	54490.1	59165.5	89662.2	67503.9	96561.6	119544	70610.9	73255.2	72083.5	79957.6	88622.2	66662.5	85790.6	87549.6	104416	96953	117926	80655.1	69495.1	127278	117662	115961	101957	259112	254650	267261	91514.3	98802.2	115666	116381	-	-
Lmgn007652	UPLC-MS/MS	329.23	211.13	-	-	330.241	C18H34O5	[M-H]-	Tianshic acid	Organic acids	Organic acids	-	1	-	57131.5	49035.4	41628.3	71599.1	68788.2	68789.3	98740.3	62077.1	73020.9	77605.9	93138.3	87835.2	81837.6	81839.7	100518	97004.3	89584	100871	91397	104766	118019	112490	100149	106529	334739	274180	353734	89468.8	100533	104412	106007	-	-
Lmbn003970	UPLC-MS/MS	329.23	211.14	-	-	330.241	C18H34O5	[M-H]-	9,12,13-TriHOME; 9(S),12(S),13(S)-Trihydroxy-10(E)-octadecenoic acid	Lipids	Free fatty acids	97134-11-7	2	-	54819.1	45982.8	58684.9	61487.8	72782.6	73800.5	91082.8	59686.8	64714.9	70472.4	75999.2	65655	85019.5	66155.7	91064.2	89015.2	88008.7	105321	102317	84916.3	122100	110054	116895	112713	296356	269667	304072	88156.3	99812.8	106726	103305	C14833	ko00591
pmn001694	UPLC-MS/MS	329.23	229.15	-	-	330.241	C18H34O5	[M-H]-	9,10,13-Trihydroxy-11-Octadecenoic Acid	Lipids	Free fatty acids	29907-57-1	1	-	27828.4	33516.4	31046.6	37038.5	49037.6	47924.2	68767.6	43032	38102.5	41060	43605.2	47272.5	55031	53197.6	45853.7	55339.6	52202.8	67718.3	64888.6	63292	73904.4	78288.1	62771.8	61051.3	193500	191152	184617	56491.9	63145	63496.3	82075.6	C14835	ko00591
Zahp013600	UPLC-MS/MS	282.28	69.07	-	-	281.272	C18H35NO	[M+H]+	Octadec-2-enamide	Alkaloids	Alkaloids	-	1	-	1.16165e+07	1.29847e+07	1.36345e+07	1.27304e+07	1.25981e+07	1.18694e+07	1.3469e+07	1.43053e+07	1.46335e+07	1.30195e+07	1.33772e+07	1.31032e+07	1.18043e+07	1.55543e+07	1.40364e+07	1.48221e+07	1.32051e+07	1.50102e+07	1.17225e+07	1.3848e+07	1.33483e+07	1.20385e+07	1.39356e+07	1.33595e+07	1.38962e+07	1.49603e+07	1.49807e+07	1.30862e+07	1.24025e+07	1.41372e+07	1.45052e+07	-	-
MWSmce349	UPLC-MS/MS	282.28	114.09	-	-	281.272	C18H35NO	[M+H]+	Laurocapram	Alkaloids	Alkaloids	59227-89-3	2	-	2.32105e+06	2.54059e+06	3.06823e+06	2.60243e+06	2.76268e+06	2.38667e+06	2.7318e+06	2.05248e+06	3.11619e+06	2922506	3.10832e+06	2.03684e+06	2.63882e+06	3.49474e+06	2.98535e+06	3.27754e+06	2.01399e+06	3.07652e+06	2.59177e+06	3.06865e+06	2.69533e+06	2.75733e+06	2.79936e+06	2.78267e+06	3.09859e+06	3.07579e+06	2.85547e+06	2.89295e+06	2.86633e+06	3.0756e+06	3.05605e+06	-	-
YC512118	UPLC-MS/MS	282.28	247.24	-	-	281.272	C18H35NO	[M+H]+	Oleamide (9-Octadecenamide)	Lipids	Free fatty acids	301-02-0	1	-	443095	478985	318998	452989	454109	396220	508360	541415	533900	478639	546256	389238	402736	583067	518789	530295	517218	498009	439233	540369	495988	322219	533363	463505	518295	534478	511584	451783	488154	493758	568685	C19670	-
Zmyn005026	UPLC-MS/MS	283.26	283.26	-	-	284.272	C18H36O2	[M-H]-	16-Methylheptadecanoic acid	Lipids	Free fatty acids	2724-58-5	3	-	1.72191e+07	1.75242e+07	1.98282e+07	1.51451e+07	1.60294e+07	1.46686e+07	1.71507e+07	1.55944e+07	1.73693e+07	1.70433e+07	1.9044e+07	2.04983e+07	1.63329e+07	1.8898e+07	1.70877e+07	1.75908e+07	1.60475e+07	1.93902e+07	1.64639e+07	1.79579e+07	1.73117e+07	1.80399e+07	1.84166e+07	1.70417e+07	1.61996e+07	2.01933e+07	1.95827e+07	2.22564e+07	1.85127e+07	2.11078e+07	2.38424e+07	C20356	-
mws1489	UPLC-MS/MS	283.26	283.26	-	-	284.272	C18H36O2	[M-H]-	Stearic Acid	Lipids	Free fatty acids	57-11-4	3	-	2.80027e+07	2.72032e+07	2.85618e+07	25326930	2.63019e+07	2.22378e+07	2.70245e+07	2.41587e+07	2.66319e+07	2.64479e+07	2.96736e+07	3.45864e+07	2.51652e+07	3.1066e+07	2.64144e+07	2.79433e+07	2.78072e+07	2.92307e+07	2.65593e+07	3.16298e+07	2.7922e+07	2.53922e+07	2.66912e+07	2.53669e+07	2.42089e+07	3.00151e+07	3.03885e+07	3.36015e+07	2.70701e+07	3.37612e+07	3.81296e+07	C01530	ko00061,ko01040,ko01100
MWS4295	UPLC-MS/MS	299.26	253.25	-	-	300.266	C18H36O3	[M-H]-	DL-2-hydroxystearic acid*	Lipids	Free fatty acids	629-22-1	3	-	11002.1	12161.8	9841.19	9155.54	11481.1	10196.8	8182.72	10518.2	11225.7	13226	9376.48	11175.7	11587.5	13748	15235.6	15033.8	14554.6	13237.7	13849.2	14776.5	12411.9	14262.2	13106.2	19599.5	25414.9	29069.6	32440.8	17012.4	16677.9	22953.1	23247.1	-	-
Zmyn005384	UPLC-MS/MS	299.26	253.26	-	-	300.266	C18H36O3	[M-H]-	2R-Hydroxyoctadecanoic Acid*	Lipids	Free fatty acids	26633-48-7	3	-	10764.7	10801.9	8792	8033.37	9625.41	8676.22	7898.24	8645.24	9217.55	9855.41	10669.4	11286	12468.7	10880	12607.2	15450.8	11659	12404.4	11540.7	13390.1	12136.3	14165.7	13273.1	20857.2	21394.7	29354.4	34416.5	17340.8	15633.5	19725.4	23725	C03042	-
Lmqn008288	UPLC-MS/MS	299.26	299.26	-	-	300.266	C18H36O3	[M-H]-	3-Hydroxyoctadecanoic Acid	Lipids	Free fatty acids	45261-96-9	3	-	522607	486308	471396	472866	477997	467299	502605	486634	491558	499333	472556	502965	514605	560282	511512	506681	462614	497120	553474	520590	521836	482413	441135	436554	479027	465400	542571	510861	477682	505446	510507	-	-
Zmzp005934	UPLC-MS/MS	284.3	102.09	-	-	283.288	C18H37NO	[M+H]+	Stearamide	Alkaloids	Alkaloids	124-26-5	3	-	4.41774e+06	4.35402e+06	4.49231e+06	4.23012e+06	3.87983e+06	4.64187e+06	5.17361e+06	4.45318e+06	4.82323e+06	4.65013e+06	4.66282e+06	4.55604e+06	4.53392e+06	4.99788e+06	4.57719e+06	4.5309e+06	4.32107e+06	4.49621e+06	4.25726e+06	4.12563e+06	4.63277e+06	4.66435e+06	4.84033e+06	4.37408e+06	4.14533e+06	4.57442e+06	4.30783e+06	3.85708e+06	4.02293e+06	4.44349e+06	4.06787e+06	C13846	-
ML10195036	UPLC-MS/MS	300.3	60.05	-	-	299.282	C18H37NO2	[M+H]+	3-Dehydrosphinganine	Lipids	Sphingolipids	16105-69-4	2	-	148587	145918	115854	156697	152049	156480	124012	153085	127469	144062	156327	135539	124091	121609	117955	122854	136282	133676	169862	149792	151584	128037	115830	108167	130449	138461	136518	155257	134244	133662	143469	C02934	ko00600,ko01100
pmf0293	UPLC-MS/MS	269.29	209.23	-	-	270.292	C18H38O	[M-H]-	1-Octadecanol	Lipids	Free fatty acids	112-92-5	3	-	32159.9	28939.5	32661.4	26964.6	31707.9	30698.7	32702.9	32103.6	33507.6	28210	30320.5	34673.3	32653.7	29422.2	32207.3	32199.2	28983	25149.5	25552.1	29088	29916.5	26517.8	27873.4	26739.7	27647	27267.4	28541.9	20009.7	26740.5	25953.8	25673.6	-	-
Wcfp007836	UPLC-MS/MS	302.3	88.08	-	-	301.298	C18H39NO2	[M+H]+	Tetradecyldiethanolamine	Alkaloids	Alkaloids	18924-66-8	2	-	908427	781240	157290	767851	150245	690027	825337	1.00058e+06	174450	177546	143273	138885	164820	1.19659e+06	1.37382e+06	857210	174216	812158	1.29166e+06	169060	168983	1.1919e+06	1.26972e+06	1.42841e+06	1.36216e+06	1.31888e+06	195862	816182	877907	825505	879248	-	-
Wcdp005073	UPLC-MS/MS	318.3	60.05	-	-	317.293	C18H39NO3	[M+H]+	4-Hydroxysphinganine; Phytosphingosine	Lipids	Sphingolipids	554-62-1	1	-	5.66191e+06	5.79858e+06	5.6204e+06	5.99419e+06	6.65649e+06	6.71075e+06	6.54355e+06	5.83886e+06	7.67828e+06	6.96622e+06	6.5622e+06	6.40123e+06	5.17769e+06	5.61529e+06	5.7734e+06	6.1865e+06	6.91366e+06	6.77153e+06	6.43899e+06	6.98944e+06	6.48527e+06	5.45732e+06	5.62614e+06	5.53238e+06	6.14628e+06	7248354	5.88857e+06	5.64832e+06	5.87178e+06	6.41351e+06	6.39248e+06	C12144	ko00600,ko01100
Lmsn002494	UPLC-MS/MS	433.04	301	-	-	434.048	C19H14O12	[M-H]-	Ellagic acid-4-O-Xyloside	Tannins	Tannin	139163-18-1	1	-	2.16511e+06	1.63545e+06	2.93384e+06	1.454e+06	2.05606e+06	1.95435e+06	2.64571e+06	1.66212e+06	1.41431e+06	2915685	3700450	1.0712e+06	1.88551e+06	1.58351e+06	2.13549e+06	2.16112e+06	1.22741e+06	2.54599e+06	2.15549e+06	1.22356e+06	1.94075e+06	3.2916e+06	2.94759e+06	2.13441e+06	2.94986e+06	2.53306e+06	1.87763e+06	2.6154e+06	2.04352e+06	2.08309e+06	1.80951e+06	-	-
Wbtn006077	UPLC-MS/MS	405.08	243.03	-	-	406.09	C19H18O10	[M-H]-	Lancerin; 4-C-Glucosyl-1,3,7-Trihydroxyxanthone	Flavonoids	Other Flavonoids	81991-99-3	2	-	103377	49963.8	35704.8	54591.9	65401.8	74351.8	37670.7	46314	58717.4	52110.9	36267.3	51550.6	141413	87871.1	98534.5	53712.2	94295	73356.2	55382	34897.6	68563.7	82697.5	32338.5	40880	82632.5	69177.3	51054.8	73377.3	52651.7	66203	53447.1	C10075	-
Lssp210281	UPLC-MS/MS	423.09	261.04	-	-	422.085	C19H18O11	[M+H]+	1,5-dihydroxy ketone-6 murine O-β-D-glucoside(ISO1)	Others	Others	-	2	-	251664	118340	370897	257549	334491	150005	387549	353209	185397	225123	204569	223653	274872	252947	292869	123340	257437	192799	261357	194225	273677	223602	250659	192296	234276	281035	623340	288434	487268	226593	520005	-	-
Lmqn009304	UPLC-MS/MS	325.11	293.08	-	-	326.115	C19H18O5	[M-H]-	Eucalyptin (5-Hydroxy-7,4'-dimethoxy-6,8-dimethylflavone)	Flavonoids	Flavanones	3122-88-1	3	-	4815.62	3997.61	4242.2	6507.81	4336.64	3425.08	3624.64	5465.9	3995.99	4453.19	5707.96	5274.04	8017.93	6158.08	7068.25	8023.57	7872.85	5960.24	8028	5248.94	6988.87	9471.14	8188.85	13166.9	15283.3	22544.7	14940.7	9334.22	8669.95	8875.35	11865.7	-	-
pmb0108	UPLC-MS/MS	375.11	137.1	-	-	374.1	C19H18O8	[M+H]+	Feruloyl syringic acid	Phenolic acids	Phenolic acids	-	3	-	142475	80109.9	217701	181251	167311	180183	203880	204515	178763	169343	205148	141569	201001	140157	195191	150445	147293	137618	187341	158781	211615	125288	140149	100021	137116	218571	312766	175991	195233	116433	226930	-	-
Zmgp004297	UPLC-MS/MS	281.15	107.05	-	-	280.146	C19H20O2	[M+H]+	1-phenyl-7-(4-hydroxyphenyl)-4-ene-3-heptanone	Others	Ketone compounds	-	2	-	45314.9	34261.4	57004.8	23816.5	43172.9	44114.2	50920	45774.5	44134.6	51529.2	59350.8	48929	53373.9	33920.8	35216.1	48048.9	63470.9	35678.7	54012.6	46302.1	27530.5	34750.1	38562.4	44892.5	43572.5	31548.4	52779.5	29543.9	38095.8	30805.8	22363.4	-	-
Lmqp002761	UPLC-MS/MS	313.14	151.08	-	-	312.136	C19H20O4	[M+H]+	Alnusonol	Phenolic acids	Phenolic acids	52330-12-8	3	-	12914	5005	14973	6912.5	13824.2	12482.9	12239.4	11837	16261	11670	25184	37187.2	21768.9	12759.5	10636.2	15188	28392.3	3801.98	13490.2	10005	3340	6670	15006.5	16216.5	12161.9	11243	3500.83	17886.4	17798.8	10005	10960.3	-	-
Sazp005756	UPLC-MS/MS	377.12	273.11	-	-	376.116	C19H20O8	[M+H]+	Acetylbyakangelicin	Lignans and Coumarins	Coumarins	-	3	-	19645.4	18572.3	29459.2	14735.9	9902.24	7597.04	18858.5	14162.8	26246.8	13753.4	15227.9	18436.8	19150.6	16500	20546	14620.3	10857.9	15558.2	20137.4	14615.1	19329.4	10883.7	15226.4	11794	21992.8	23340	8959.1	15644.8	15086	12622.8	12255	-	-
Yskn005210	UPLC-MS/MS	361.13	361.13	-	-	362.137	C19H22O7	[M-H]-	Diosbulbin C	Terpenoids	Ditepenoids	20086-07-1	2	-	188807	196231	176605	206186	182108	275005	260005	183415	166354	205380	152742	217538	233340	179206	204260	233340	189338	195005	288340	223866	264458	186685	226670	255757	193340	275035	215405	172609	147114	213007	184316	-	-
Hmhp002580	UPLC-MS/MS	413.14	136.07	-	-	412.137	C19H24O10	[M+H]+	Methylpicraquassioside A	Lignans and Coumarins	Coumarins	-	1	-	606670	221394	498340	490005	626670	413340	450005	588340	698340	511670	600005	486670	723340	269821	555005	390005	380005	563340	485005	441670	660005	516670	775005	498340	718340	558340	189324	478340	348340	428340	177217	-	-
Wdtp003242	UPLC-MS/MS	397.15	235.1	-	-	396.142	C19H24O9	[M+H]+	methyl-4,5-diacetyloxy-6-[4-(hydroxymethyl)phenoxy]-3-methyloxane-2-carboxylate	Phenolic acids	Phenolic acids	-	3	-	197915	154267	191670	136670	194596	118850	157618	191670	138570	217753	185528	183307	156670	124115	142768	114021	163340	144271	91484.6	114925	67357.4	114406	163340	191670	150005	141380	78964.7	162545	131670	111711	106977	-	-
pmn001468	UPLC-MS/MS	461.13	137.02	-	-	462.137	C19H26O13	[M-H]-	Sibiricose A3	Phenolic acids	Phenolic acids	139726-39-9	3	-	6138.72	6670	3340	17930.9	15161.1	25411.4	13150.3	17539.5	21670	23263	15005	18340	16663.7	10005	11354	27366.1	19301	35856.1	11392.4	11403.7	15716.5	2871.73	43340	21037.3	8340	18340	19060.6	15100.9	16048.9	24893.1	20161.8	-	-
Zbfn001230	UPLC-MS/MS	477.13	169.01	-	-	478.132	C19H26O14	[M-H]-	3'-Gallic acyl sucrose	Phenolic acids	Phenolic acids	-	2	-	144621	130213	164932	111770	134013	96032.8	129648	112540	124277	109057	111438	101855	114471	168733	127350	106879	130617	142391	92951.1	160581	143224	122088	105182	99843.4	103083	99841.8	118811	110139	125876	140766	141064	-	-
Zmln000668	UPLC-MS/MS	493.12	169.01	-	-	494.127	C19H26O15	[M-H]-	Monogalloyl-diglucose	Phenolic acids	Phenolic acids	-	2	-	148095	103126	114605	79728.1	117697	90479.9	82711.8	97890.9	119449	104882	78802.2	103716	113548	133836	113145	111279	106046	108128	131650	140504	158732	78777	92475.5	102828	114941	96725.1	111044	93596.5	96109.3	104870	104880	-	-
Labn001397	UPLC-MS/MS	573.07	241	-	-	574.084	C19H26O18S	[M-H]-	4-((4,5-dihydroxy-6-((sulfooxy)methyl)-3-((3,4,5-trihydroxy-6-(hydroxymethyl)tetrahydro-2H-pyran-2-yl)oxy)tetrahydro-2H-pyran-2-yl)oxy)-3,5-dihydroxybenzoic acid	Phenolic acids	Phenolic acids	-	3	-	481901	567786	429010	595333	624416	557518	739803	631852	628208	724543	710533	729312	598474	591565	727953	825534	792808	811360	684293	678211	757560	869490	715579	634579	801441	904213	1.04626e+06	620158	562537	632223	583635	-	-
pmb2654	UPLC-MS/MS	460.15	117.9	-	-	461.153	C19H27NO12	[M-H]-	Anthranilate-1-O-Sophoroside	Phenolic acids	Phenolic acids	-	3	-	53592.2	60126.6	63378.6	42326.7	73616.7	79919.1	79733.5	78425.9	92149.4	86920.7	86920.7	91496.5	98683.7	101952	100619	135280	186253	143122	165341	216911	211087	265981	202590	301270	300511	354856	329370	146391	143122	199979	179719	-	-
MW0155088	UPLC-MS/MS	437.21	275.16	-	-	436.207	C19H28N6O6	[M+H]+	Phe-Arg-Asp	Amino acids and derivatives	Amino acids and derivatives	-	3	-	121489	112711	119608	66969.5	53570.5	99812.1	74393.7	48157.6	78879.1	102859	123731	57088.5	54370.6	149894	133410	107285	127869	125698	216138	210114	207084	106189	127199	124046	164398	196587	194644	138453	103650	82707.2	110013	-	-
Labn004625	UPLC-MS/MS	415.16	89.02	-	-	416.168	C19H28O10	[M-H]-	2-Phenylethyl beta-primeveroside	Phenolic acids	Phenolic acids	129932-48-5	3	-	119609	63541.6	66611.5	107883	85005	74401.2	106670	36566	90569.5	63366.7	138400	53004	62435.6	46670	63405.4	62184.1	53873.7	56375	129686	102915	106475	123509	123962	36670	122778	73906.7	70005	81652.9	61670	75168.4	61670	-	-
Lmyn002435	UPLC-MS/MS	415.16	253.07	-	-	416.168	C19H28O10	[M-H]-	Hydrangeifolin I	Phenolic acids	Phenolic acids	-	3	-	11319	5531.04	21670	17308.7	11670	16670	5429.34	10005	16670	11847.6	5547.76	22616.5	10778.6	18340	16670	20314.2	21504.4	11670	12558.2	15005	13340	12770.4	7603.68	8840.34	7785.11	21670	26670	11319	10005	14002	11670	-	-
Yxxn002325	UPLC-MS/MS	415.16	415.16	-	-	416.168	C19H28O10	[M-H]-	icariside D1	Others	Ketone compounds	-	2	-	41677.7	50080.3	68340	54244.3	74517.9	66594.5	70042.7	60210.5	56040.4	78691.5	63401.1	81077	64376.9	60205.5	50134.3	82269.7	72729.7	85967.6	63404.7	34880	49028.9	74280.1	63978.5	66837.2	103131	82258.7	76885.8	64385.9	69772.1	38755.7	69621.8	-	-
Smnn002694	UPLC-MS/MS	431.15	149.05	-	-	432.163	C19H28O11	[M-H]-	Osmanthuside H[2-(4-Hydroxyphenyl)ethyl-β-D-apiosyl-(1→6)-β-D-glucoside]	Phenolic acids	Phenolic acids	149155-70-4	3	-	190829	211522	213141	283743	311994	236738	210536	255103	201571	209511	181852	193246	154932	154932	152838	250325	241254	257836	197336	167562	195854	152921	215424	206282	193246	228061	225450	229989	218327	238076	233581	-	-
Lmtn002324	UPLC-MS/MS	431.15	269.1	-	-	432.163	C19H28O11	[M-H]-	Benzyl-(2''-O-glucosyl)glucoside	Phenolic acids	Phenolic acids	-	3	-	8763.67	3781.55	5265.26	12224.5	8539.21	6670	6138.72	8780.35	5265.26	12913.8	9072.19	5271.9	6986.98	6088.21	8340	8305.06	10535.9	8340	8768.68	5246.47	3511.05	8167.88	1914.49	5005	13632.9	11993.1	4361.2	15005	6670	6670	9605.61	C17564	-
MWS0434	UPLC-MS/MS	287.2	269.21	-	-	288.209	C19H28O2	[M-H]-	Trans-dehydrorosinone	Others	Ketone compounds	53-43-0	2	-	8337.94	4621.29	9478.12	10976.7	11891.7	15793.3	8737.67	8018.76	6556.33	10924.3	5604.93	7292.6	10688.7	9738.23	9741.37	9981.93	8076.22	12633.6	10682.2	9485.36	11439.2	10701.3	13595.6	8767.38	10205	12859.7	13605	8090.92	9587.42	8054.49	8666.89	-	-
Lacp005171	UPLC-MS/MS	371.21	133.1	-	-	370.199	C19H30O7	[M+H]+	3-(3'-Hydroxybutyl)-2,4,4-trimethylcyclohexa-2,5-dienone glucoside	Terpenoids	Sesquiterpenoids	-	2	-	1.15121e+06	1.45937e+06	953072	1.20271e+06	912932	1.18269e+06	883652	851939	1.73142e+06	1.24525e+06	1.1404e+06	1.56585e+06	1.28658e+06	2.10602e+06	1.07444e+06	1.77778e+06	1890005	1.57232e+06	904993	1.4984e+06	1.80134e+06	2.08222e+06	1.3869e+06	1.07472e+06	2.01081e+06	2.26889e+06	3245550	915259	2.20375e+06	1.71684e+06	2.46978e+06	-	-
Lmmp004382	UPLC-MS/MS	371.21	191.14	-	-	370.199	C19H30O7	[M+H]+	3-Oxo-α-ionol-β-D-glucoside	Others	Alcohol compounds	-	2	-	9.39408e+06	1.06866e+07	7.81635e+06	9.42419e+06	8.88362e+06	1.02947e+07	4.52536e+06	7.55803e+06	1.12932e+07	10229108	1.2312e+07	1.36752e+07	9.81317e+06	1.27996e+07	1.01498e+07	1.3095e+07	1.54058e+07	1.25894e+07	9.62612e+06	1.19963e+07	1.19385e+07	1.65497e+07	1.3736e+07	1.15576e+07	1.3033e+07	1.6305e+07	1.55272e+07	8.22418e+06	8.60411e+06	1.29639e+07	8.82536e+06	-	-
WaYp004901	UPLC-MS/MS	371.21	191.14	-	-	370.199	C19H30O7	[M+H]+	Reseoside	Terpenoids	Monoterpenoids	-	3	-	3.10654e+06	4.04452e+06	3.01922e+06	3.44932e+06	3.02517e+06	3.74129e+06	3.80189e+06	2.888e+06	4.03799e+06	3.02268e+06	3.6047e+06	4.56282e+06	3.55696e+06	4.64003e+06	3.53285e+06	4.65826e+06	5.53559e+06	4.41899e+06	3.16595e+06	4.13427e+06	4.56246e+06	6.54182e+06	4.30782e+06	3.90824e+06	4.82767e+06	5.6621e+06	1.07808e+07	3.06536e+06	8.669e+06	4.85982e+06	8.46556e+06	-	-
Qmyp101114	UPLC-MS/MS	371.21	209.15	-	-	370.199	C19H30O7	[M+H]+	9-O-β-D-Glucoside of 3-hydroxy-7,8-didehydro-β-ionol	Terpenoids	Sesquiterpenoids	-	1	-	2301670	2749340	1630005	2150005	1808340	2316670	1.01365e+06	1595005	2721925	2490005	2248340	3999390	1805005	3678015	2155005	2919115	4646205	3314375	1776670	2591765	2898525	4675760	3008375	2373340	2943140	3740155	5511215	1818340	3614175	3347080	3836875	-	-
Lmmp003349	UPLC-MS/MS	371.21	209.15	-	-	370.199	C19H30O7	[M+H]+	Byzantionoside A	Others	Ketone compounds	189109-41-9	3	-	5264740	5688045	4186350	5411520	4008040	4854970	2.20956e+06	4070335	6095130	5817755	5840555	8003245	5339860	7300875	5121615	7164390	9478800	7721850	3624525	5889675	5320640	8930035	6722230	6270980	6505225	8147740	6.61021e+06	5285700	4.10229e+06	6637505	4.38987e+06	-	-
zjmp122403	UPLC-MS/MS	387.2	123.08	-	-	386.194	C19H30O8	[M+H]+	Corehoionoside C	Terpenoids	Monoterpenoids	-	3	-	808716	636479	835598	783871	709599	677679	515005	666997	551295	775913	911428	548177	866101	550845	722861	643869	608326	779164	723416	649485	665372	775356	850675	916503	807909	813060	256670	681280	488340	805963	382675	-	-
Lskp211395	UPLC-MS/MS	387.2	207.14	-	-	386.194	C19H30O8	[M+H]+	Corchoionoside C	Others	Others	-	3	-	1.77843e+06	1.41187e+06	1.79056e+06	1.67595e+06	1.69259e+06	1.73405e+06	2.61779e+06	1.77723e+06	1.61124e+06	1.83869e+06	2.05119e+06	1.96403e+06	1.69394e+06	1.95413e+06	1.78459e+06	1.96407e+06	1.94699e+06	2.06908e+06	1.46256e+06	1.68393e+06	1.794e+06	1.97551e+06	1.67457e+06	2.08994e+06	1.79448e+06	1.88845e+06	2735630	1.61965e+06	3328145	1.71469e+06	2.91065e+06	-	-
Lhdp120304	UPLC-MS/MS	387.2	207.14	-	-	386.194	C19H30O8	[M+H]+	Inamoside	Terpenoids	Monoterpenoids	-	3	-	798730	886635	1.07156e+06	803785	899039	866061	870319	915684	801517	1.24118e+06	1.1154e+06	905808	1.09694e+06	896264	1.0364e+06	906330	1.03102e+06	1.04089e+06	866118	787306	677537	1.16725e+06	1.03377e+06	1.12718e+06	991298	905927	854583	831670	769402	952547	675784	-	-
pmn001423	UPLC-MS/MS	385.19	223.14	-	-	386.194	C19H30O8	[M-H]-	Roseoside	Others	Ketone compounds	54835-70-0	3	-	71670	33340	55005	51670	30419.5	40005	103340	19892.5	38606	63340	126670	29251	30005	16383.5	47964.5	53340	55005	34145.4	100005	26856.8	45005	110005	81670	28079	53756.2	25005	32745.3	45624	31670	52642	66670	-	-
Cmyp003257	UPLC-MS/MS	387.2	225.14	-	-	386.194	C19H30O8	[M+H]+	Icariside B1	Terpenoids	Terpene	109062-00-2	3	-	267652	123340	289243	223253	151731	297354	99108	524260	128340	227480	294836	234039	359926	342172	162828	384186	350790	175005	95005	247116	496863	140005	592829	390937	323800	432494	158340	365888	591727	203461	547398	-	-
Wbmp004936	UPLC-MS/MS	373.12	135.12	-	-	372.215	C19H32O7	[M+H]+	Blumenol C glucoside; Byzantionoside B	Terpenoids	Terpene	135820-80-3	3	-	5740615	5872130	5488470	5062315	5668775	4983865	2235005	4865415	6455880	6219960	6235795	6209405	6110945	6738120	5429005	7125420	6505225	5787945	7038665	6971425	6671035	7771675	6030125	5086730	7240590	8106695	4592330	5824770	2.26009e+06	6105675	2.62422e+06	-	-
Wagp005297	UPLC-MS/MS	373.22	211.17	-	-	372.215	C19H32O7	[M+H]+	3-Hydroxy-beta-ionol 3-Glucoside	Others	Others	-	3	-	2290005	2063340	2608880	2366670	2548340	2171670	2131670	3010095	2196670	2605460	2546670	2819625	2711640	2025005	2629430	2428340	2168340	2819625	2946575	2256670	1995005	1.61154e+06	2751055	2778480	3267915	2958590	1.68655e+06	2780195	1558340	1856670	1525005	-	-
Lskp211431	UPLC-MS/MS	389.22	133.1	-	-	388.21	C19H32O8	[M+H]+	Methyl {(1R,2S,3S)-3-(B-D-glucopyransyloxy)-2-[(2'Z)-pent-2-en-1-ylI]cyclopentyl}acete	Others	Others	-	3	-	843885	699931	808576	867543	738207	656323	714920	799213	766646	804137	737309	670587	1.2013e+06	937151	1.00743e+06	696208	728476	658978	780388	899492	1.00023e+06	811403	728280	616786	930757	822569	1.01774e+06	713967	802752	745050	794882	-	-
Qmyp101201	UPLC-MS/MS	389.22	191.14	-	-	388.21	C19H32O8	[M+H]+	(6R,9S)-3-Oxo-α-ionol-β-D-glucopyranoside*	Terpenoids	Sesquiterpenoids	-	1	-	1.37751e+06	1.55077e+06	1.21082e+06	780839	1.56158e+06	1.41751e+06	829253	1.41792e+06	720005	1.51105e+06	1.41048e+06	448771	1.53368e+06	1.84089e+06	1.57907e+06	1.61504e+06	1.56833e+06	1.5639e+06	1.49442e+06	1.53624e+06	1.79938e+06	1.41369e+06	1.17331e+06	1.19193e+06	1.70807e+06	1.75688e+06	1.05073e+06	1.25561e+06	1.01208e+06	1.35887e+06	784858	-	-
Zmjp003597	UPLC-MS/MS	389.21	191.15	-	-	388.21	C19H32O8	[M+H]+	Ampelopsisionoside*	Others	Ketone compounds	-	1	-	2.36526e+06	2.43189e+06	905005	959263	2.11281e+06	2.72286e+06	1.33011e+06	837569	2.43322e+06	1.16071e+06	957628	2.80962e+06	1.31899e+06	3.37407e+06	2.45068e+06	2.50664e+06	2.25571e+06	2.37321e+06	2.03298e+06	2.36783e+06	2.99673e+06	2.53456e+06	2.55202e+06	895005	1071670	2.88036e+06	2877940	2.15855e+06	2481670	1.13533e+06	2991205	-	-
Wbmp003788	UPLC-MS/MS	389.22	209.15	-	-	388.21	C19H32O8	[M+H]+	3,4-Dihydroxy-7,8-dihydro-β-ionone-4-O-β-D-glucoside	Terpenoids	Sesquiterpenoids	-	3	-	4.24451e+06	4.02154e+06	3.15216e+06	2.73017e+06	3.23775e+06	3.27488e+06	6556360	3.50804e+06	3.87606e+06	4.9578e+06	4.01196e+06	4.7423e+06	5.21596e+06	6244590	2.97788e+06	2.54447e+06	5.23867e+06	2.17177e+06	1.80445e+06	5.08048e+06	5509465	3.68905e+06	3.47164e+06	2.75041e+06	4.6137e+06	4.1427e+06	4.23643e+06	4.45575e+06	5539210	2.02925e+06	5724845	-	-
zjmp122401	UPLC-MS/MS	389.22	209.15	-	-	388.21	C19H32O8	[M+H]+	Aseleposide E	Terpenoids	Monoterpenoids	-	3	-	4.24451e+06	4.02154e+06	3.15216e+06	2.73017e+06	3.23775e+06	3.27488e+06	6556360	3.50804e+06	3.87606e+06	4.9578e+06	4.01196e+06	4.7423e+06	5.21596e+06	6244590	2.97788e+06	2.54447e+06	5.23867e+06	2.17177e+06	1.80445e+06	5.08048e+06	5509465	3.68905e+06	3.47164e+06	2.75041e+06	4.6137e+06	4.1427e+06	4.23643e+06	4.45575e+06	5539210	2.02925e+06	5724845	-	-
Wbmp003419	UPLC-MS/MS	389.22	209.15	-	-	388.21	C19H32O8	[M+H]+	Dihydrovomifoliol-O-β-D-glucoside	Terpenoids	Sesquiterpenoids	-	3	-	4.24451e+06	4.02154e+06	3.15216e+06	2.73017e+06	3.23775e+06	3.27488e+06	6556360	3.50804e+06	3.87606e+06	4.9578e+06	4.01196e+06	4.7423e+06	5.21596e+06	6244590	2.97788e+06	2.54447e+06	5.23867e+06	2.17177e+06	1.80445e+06	5.08048e+06	5509465	3.68905e+06	3.47164e+06	2.75041e+06	4.6137e+06	4.1427e+06	4.23643e+06	4.45575e+06	5539210	2.02925e+06	5724845	-	-
Wmcp000010	UPLC-MS/MS	389.22	209.15	-	-	388.21	C19H32O8	[M+H]+	Sammangaoside A	Others	Others	-	3	-	4.24451e+06	4.02154e+06	3.15216e+06	2.73017e+06	3.23775e+06	3.27488e+06	6556360	3.50804e+06	3.87606e+06	4.9578e+06	4.01196e+06	4.7423e+06	5.21596e+06	6244590	2.97788e+06	2.54447e+06	5.23867e+06	2.17177e+06	1.80445e+06	5.08048e+06	5509465	3.68905e+06	3.47164e+06	2.75041e+06	4.6137e+06	4.1427e+06	4.23643e+06	4.45575e+06	5539210	2.02925e+06	5724845	-	-
Lscp211204	UPLC-MS/MS	389.22	209.15	-	-	388.21	C19H32O8	[M+H]+	Sedumoside I	Others	Others	-	3	-	4.24451e+06	4.02154e+06	3.15216e+06	2.73017e+06	3.23775e+06	3.27488e+06	6556360	3.50804e+06	3.87606e+06	4.9578e+06	4.01196e+06	4.7423e+06	5.21596e+06	6244590	2.97788e+06	2.54447e+06	5.23867e+06	2.17177e+06	1.80445e+06	5.08048e+06	5509465	3.68905e+06	3.47164e+06	2.75041e+06	4.6137e+06	4.1427e+06	4.23643e+06	4.45575e+06	5539210	2.02925e+06	5724845	-	-
Lmcn009539	UPLC-MS/MS	293.25	293.25	-	-	294.256	C19H34O2	[M-H]-	E,E,Z-1,3,12-Nonadecatriene-5,14-diol	Lipids	Free fatty acids	-	3	-	873689	1.47935e+06	1.19433e+06	917453	724655	1.53853e+06	5.19453e+06	4.06775e+06	3.79718e+06	5.01532e+06	5.3335e+06	5.93091e+06	3.98861e+06	2.44412e+06	1.56116e+06	4.30169e+06	5.20574e+06	5.13168e+06	5.72083e+06	2.80175e+06	6.09922e+06	6.2362e+06	5.77453e+06	5.35565e+06	854669	1.86141e+06	2.99272e+06	4.68206e+06	3.53472e+06	5.26031e+06	6.65113e+06	-	-
Lacp004935	UPLC-MS/MS	375.24	177.16	-	-	374.23	C19H34O7	[M+H]+	Megastigm-5-en-3,9-diol glucoside	Terpenoids	Sesquiterpenoids	-	3	-	307385	300689	372783	314716	355485	349724	402239	307774	366029	390167	407518	319215	457030	342121	378182	331693	348432	341330	469119	351475	347464	356809	416936	403359	459699	430300	369137	350155	341138	288264	348145	-	-
Labp004829	UPLC-MS/MS	375.24	177.16	-	-	374.231	C19H34O7	[M+H]+	Platanionoside J	Terpenoids	Sesquiterpenoids	-	3	-	289234	279459	369939	274068	372646	363695	404064	434882	370981	353395	294090	354779	367496	264974	418339	339574	339232	392935	408251	372586	373843	322153	427245	431013	423833	385610	388873	345900	386344	126670	308851	-	-
Waln006120	UPLC-MS/MS	423.22	291.18	-	-	424.231	C19H36O10	[M-H]-	Octyl 6-O-Alpha-L-Arabinopyranosyl-Beta-D-Glucopyranoside	Others	Others	168288-07-1	1	-	7.00456e+06	7.61098e+06	8.34215e+06	7.23687e+06	1.00929e+07	6.75838e+06	8.97907e+06	7.71077e+06	9.59923e+06	7.14529e+06	7.79596e+06	8.24268e+06	6.83445e+06	6.49097e+06	8.87162e+06	7.14711e+06	9.76899e+06	8.82289e+06	9.58786e+06	1.11875e+07	7.63031e+06	9.98451e+06	7.36933e+06	8.85996e+06	1.03404e+07	1.06929e+07	7.46167e+06	6.78294e+06	6.83497e+06	7.44712e+06	6.93717e+06	-	-
Lmxp006440	UPLC-MS/MS	331.28	313.27	-	-	330.277	C19H38O4	[M+H]+	2-Palmitoylglycerol*	Lipids	Glycerol ester	23470-00-0	1	-	9928.17	16130.7	16795.4	11083.4	20030.6	11077.4	13360.9	17105.1	18219.5	16179.6	11028.5	14448.6	14672	17641.8	19621.6	16879.5	17332	13118	7181.47	25739.8	19145	12542.3	20969.4	16267.7	15391.9	13503.4	10771.7	20482.6	19896	18091.8	19720.1	-	-
pmp001284	UPLC-MS/MS	331.28	313.27	-	-	330.277	C19H38O4	[M+H]+	Monopalmitin*	Lipids	Glycerol ester	542-44-9	1	-	9005.81	15351.1	19696	11777	15811.8	12770.6	13427.6	16353.9	20354.8	15931.2	14126.8	13889.2	12240	18539.2	15080.3	20224.2	16970.5	12466.3	7854.1	23691.9	18636	12311.5	19627.5	15392.4	13987.3	13909.2	8043.58	17550.1	17583.4	17775.5	20119.6	-	-
Lmhp008337	UPLC-MS/MS	426.26	285.24	-	-	425.254	C19H40NO7P	[M+H]+	LysoPE 14:0(2n isomer)*	Lipids	LPE	-	1	-	7602.19	4511.29	6763.1	13846.6	8495.64	14393.4	11763.6	8682.94	11262.8	9613.27	13243.4	10700.5	14909	11588.1	13848.5	16360.2	8915.89	15802.9	19494.4	21501.7	17519.9	13001.7	19990.5	18315	28603.1	29669.8	21999.1	16109.3	17163.4	12719.6	14076.5	-	-
pmb0864	UPLC-MS/MS	426.26	285.24	-	-	425.254	C19H40NO7P	[M+H]+	LysoPE 14:0*	Lipids	LPE	-	1	-	7864.96	7552.88	8375.51	7829.5	12750.3	10013	10432.1	11012	11285	13279.1	6329.49	12989.6	11827.6	12851.9	14798.5	20567.6	17095.4	16799.8	18780.5	19698.9	16871.1	11709.5	8383.55	10705.1	30441.1	22904.9	21738.9	13994.7	13003.6	12007.4	11591	-	-
Lmhn002574	UPLC-MS/MS	431.06	137.03	-	-	432.069	C20H16O11	[M-H]-	Caffeoyl(p-Hydroxybenzoyl)tartaric acid	Phenolic acids	Phenolic acids	-	3	-	263340	60585.8	110005	120368	158449	311354	661670	242818	303280	238834	708340	386307	165005	186814	103693	283102	451187	390919	465005	128528	112078	691670	515005	290598	231670	202162	145633	139807	139807	152620	145633	-	-
Hmdn001667	UPLC-MS/MS	463.05	300.99	-	-	464.059	C20H16O13	[M-H]-	Ellagic acid-4-O-glucoside	Tannins	Tannin	-	1	-	1.33743e+06	1.06654e+06	1.01874e+06	229264	481670	622284	943786	853005	819892	890948	1111670	804275	559418	740975	695431	826257	927303	776424	1.45196e+06	1.06146e+06	1.4799e+06	1060005	843734	887466	620005	887172	751670	928623	785410	819849	770005	-	-
Wbmp004486	UPLC-MS/MS	336.12	321.11	-	-	335.116	C20H17NO4	[M+H]+	16,17-dimethoxy-5,7-dioxa-13-azapentacyclo[11.8.0.02,10.04,8.015,20]henicosa-1(21),2,4(8),9,11,15(20),16,18-octaene	Alkaloids	Alkaloids	-	3	-	5020.69	3662.81	11002.3	3340	3671.33	8340	9781.89	5005	16670	5016.01	2515.18	7337.33	3340	3340	2448.22	13446.9	2573.14	1670	3340	3340	2447.55	16138	1343.02	8147.91	6670	2439.84	3340	13340	35753.1	26882.8	30272.7	-	-
Lmbp003668	UPLC-MS/MS	419.1	287.05	-	-	418.09	C20H18O10	[M+H]+	Kaempferol-3-O-arabinoside	Flavonoids	Flavonols	-	3	-	114038	137299	81851.6	104515	82691.1	114251	114438	65635.3	61721.3	106406	75359.2	98913.8	88436	156712	87722.2	132881	145442	130415	75642.6	151376	103578	188632	122265	72523.7	73316.2	92396.7	215907	69825.9	190559	139769	174682	-	-
Lmfn004065	UPLC-MS/MS	433.08	300.03	-	-	434.085	C20H18O11	[M-H]-	Morin-3-O-arabinoside*	Flavonoids	Flavonols	-	2	-	1006670	1015005	920005	1186670	1853340	1160005	674249	1018340	898340	1108340	1431670	403340	673340	578340	928340	1160005	1.12944e+06	1101670	1145005	655005	881670	866670	430737	686670	1288340	606670	728340	1606670	1376670	1440005	1750005	-	-
Lmfn004036	UPLC-MS/MS	433.08	300.03	-	-	434.085	C20H18O11	[M-H]-	Morin-3-O-lyxoside*	Flavonoids	Flavonols	-	2	-	1006670	1015005	920005	1186670	1853340	1160005	674249	1018340	898340	1108340	1431670	403340	673340	578340	928340	1160005	1.12944e+06	1101670	1145005	655005	881670	866670	430737	686670	1288340	606670	728340	1606670	1376670	1440005	1750005	-	-
Lmfp004055	UPLC-MS/MS	435.09	303.05	-	-	434.085	C20H18O11	[M+H]+	Morin-3-O-xyloside	Flavonoids	Flavonols	-	1	-	225249	241071	237921	221205	200480	211214	53340	199873	232991	213084	189556	233869	250435	285377	287370	201970	232833	218421	242402	242107	210176	274034	195750	203998	211214	241075	249475	212252	271400	207037	241128	-	-
pmn001640	UPLC-MS/MS	449.07	316	-	-	450.08	C20H18O12	[M-H]-	Myricetin-3-O-arabinoside*	Flavonoids	Flavonols	132679-85-7	2	-	61670	28033.8	33064.3	22857.2	54549.4	35284.1	60005	20827.9	27568.9	49746.8	73090	85005	93340	57791.6	22248.5	52045.5	59953.4	33064.3	58340	30005	31520.4	41670	60005	43074.9	39009.5	53351.2	43160	29255	27736.3	44120.3	15005	-	-
Lmfn003630	UPLC-MS/MS	449.07	316.02	-	-	450.08	C20H18O12	[M-H]-	Myricetin-3-O-xyloside*	Flavonoids	Flavonols	-	2	-	51670	19599.1	21353.7	40196.1	43381	49506.2	48340	23274.8	36996.4	38743.7	55005	71670	35962.3	36670	34275.2	47524.4	43163.7	38060.8	110005	31739	36737.3	66670	61670	43340	32778.4	37253.7	34683.4	33831	35079.1	47205.9	32778.4	-	-
pmn001628	UPLC-MS/MS	481.06	275	-	-	482.07	C20H18O14	[M-H]-	4,6-(S)-Hexahydroxydiphenoyl-D-glucose	Phenolic acids	Phenolic acids	23094-68-0	2	-	45016.4	49988.4	34888.6	37377.3	39365.4	45557.3	54241.9	64704.4	44217.9	49054.6	44402.3	49659.5	52326.4	52685.8	78498.9	44213.7	42284.4	41009.7	32073.3	21789.7	37165.7	56685	47105.5	56320.6	52950.5	54504.1	52082.7	39298.4	28197.7	44210	35131.1	-	-
Wmmp000176	UPLC-MS/MS	483.07	277.03	-	-	482.07	C20H18O14	[M+H]+	2,3-(s)-hexahydroxydibenzoyl glucose	Tannins	Tannin	-	2	-	214278	194694	169838	152745	133085	175838	235833	250702	194657	164892	245064	245696	238836	333340	157155	262387	250179	211149	228746	214470	245696	214583	168262	204575	194848	155968	243399	129773	355005	175833	303340	-	-
Wchn001161	UPLC-MS/MS	481.07	301	-	-	482.07	C20H18O14	[M-H]-	2,3-O-(S)-hexahydroxydiphenoyl-D-glucose*	Phenolic acids	Phenolic acids	-	2	-	81920.7	100975	101380	80352.4	53596.1	64788.1	71639.7	86425.8	112097	87897.1	81828.8	72557.6	94346.2	148300	135060	87218	76621.9	83531.7	49641.3	68519.8	96727.1	85729.5	97849.1	89083.6	81696	83476	94985.1	76477.1	84975	32342.7	60091.6	-	-
Lmhn000921	UPLC-MS/MS	481.06	301	-	-	482.07	C20H18O14	[M-H]-	3,4,5,3',4',5'-Hexahydroxydiphenoyl Acid-glucose	Tannins	Tannin	-	2	-	42807.1	33220.3	56957.7	28850.8	67989	62401.7	77664	63953.1	60602.3	27883.7	65774.6	77344.2	93962.3	76362.8	188925	64655.7	43670.7	44927.7	55393.2	71775.3	65873	50677	33877.6	68831.4	71785.4	59764.9	86212.7	50873.6	52233.2	43707.7	51987.1	-	-
Lmsn000842	UPLC-MS/MS	481.06	301	-	-	482.07	C20H18O14	[M-H]-	4,6-(S)-Hexahydroxydiphenoyl-β-D-glucose*	Phenolic acids	Phenolic acids	36378-48-0	2	-	117458	97527.6	128828	61018.8	85333.6	85342.7	130043	128097	103382	122092	117264	118977	138895	136642	154499	78244.8	121706	121218	64467.4	65361.1	76469.3	150848	135908	140778	82695.1	120224	120908	102173	96556.2	106545	83474.1	-	-
Wbmn002695	UPLC-MS/MS	369.08	207.05	-	-	370.105	C20H18O7	[M-H]-	9-hydroxysesamin	Lignans and Coumarins	Lignans	-	2	-	29206.6	42551.2	50592.2	42071.7	38493	28765.9	28543.4	33121.7	25256	29603.7	41979	41721	31031.2	23283.7	26640.2	31343.7	32152.4	39010.3	27900.1	28373	28654.4	41670	27901.4	28654.4	25073.9	33733.4	31923.4	25716.3	41668.6	41179.8	34153.7	-	-
Wbtp004927	UPLC-MS/MS	453.1	291.05	-	-	452.096	C20H20O12	[M+H]+	1,3,6-trihydroxy-7-methoxy-2-{[(2s,3r,4s,5s,6r)-3,4,5-trihydroxy-6-(hydroxymethyl)oxan-2-yl]oxy}xanthen-9-one	Flavonoids	Other Flavonoids	-	2	-	139017	135569	166880	96866.7	155781	171882	182405	102431	142028	171885	166600	203175	134719	89074.5	128122	179497	189071	132491	200535	60771.5	129005	116443	184772	152183	176469	168649	205853	164405	97138.2	91302.2	108640	-	-
HJN093	UPLC-MS/MS	451.09	313.05	-	-	452.096	C20H20O12	[M-H]-	2-O-Salicyl-6-O-Galloyl-D-Glucose	Phenolic acids	Phenolic acids	-	3	-	19869.8	28473.1	26291.9	23906.3	22812.2	9346.84	17004	15197.7	13010.9	6190.5	9370.86	20319.7	28682.4	7039.03	24915.4	23824.4	16368.4	22709.9	32450.9	22539.6	23340	10852.9	18937.4	18536.1	0	0	0	19127.9	16370.7	17935.1	31670.8	-	-
Wmhn001495	UPLC-MS/MS	483.08	169.01	-	-	484.085	C20H20O14	[M-H]-	1,4-Di-O-Galloyl-D-glucose	Phenolic acids	Phenolic acids	-	2	-	689394	814796	907071	510120	605825	661714	961897	948477	891763	746025	687504	598044	721447	764305	750695	756843	685960	654117	874372	1.02043e+06	1.0017e+06	781432	655105	755746	678995	547000	643578	679867	664198	678998	735579	-	-
Wchn002309	UPLC-MS/MS	483.08	169.01	-	-	484.085	C20H20O14	[M-H]-	3,4-Di-O-Galloyl-D-Glucose	Phenolic acids	Phenolic acids	-	2	-	30055.8	15750.5	26498.1	18340	24454.1	20005	28340	15253	24008	18340	45005	13728	99828.1	48969.2	28535.6	73518.5	51178.3	64537.3	38414.4	21912.6	79634.9	71963.8	73619.2	19366.1	22421.6	77522.8	28000.6	25005	66406.2	36670	30564.6	-	-
Wchn003157	UPLC-MS/MS	483.08	271.05	-	-	484.085	C20H20O14	[M-H]-	1,6-Di-O-Galloyl-D-Glucose*	Phenolic acids	Phenolic acids	-	1	-	318731	437464	400641	273525	338268	347911	479176	529514	692574	395384	264455	338399	240214	283937	258523	283062	250829	293689	479101	600524	704845	197105	181340	209450	210405	195501	251607	414667	330509	328755	342651	-	-
Yaan002980	UPLC-MS/MS	483.08	271.05	-	-	484.085	C20H20O14	[M-H]-	2,3-di-O-galloyl--d-glucose*	Phenolic acids	Phenolic acids	-	1	-	331007	561670	420805	501670	354045	620005	607948	1583340	598767	366451	288098	563340	501670	443340	523340	279555	391670	590005	607073	1003340	1208340	256672	203911	480005	226185	313340	207775	379601	274401	327879	338268	-	-
Lssp210123	UPLC-MS/MS	357.13	137.06	-	-	356.126	C20H20O6	[M+H]+	α-Conidendrin	Others	Others	-	2	-	184797	154496	139355	177220	187824	251708	160354	142158	129181	169658	146935	160564	52382.1	177368	165103	181763	145366	149962	131792	218130	341075	207511	184789	110591	124763	193885	154139	151484	101584	145821	133442	-	-
Wdgp004715	UPLC-MS/MS	323.18	291.15	-	-	322.168	C20H22N2O2	[M+H]+	Strictamine	Alkaloids	Alkaloids	6475-05-4	2	-	34590.4	43251.2	15005	29662	28340	40005	24258.1	21670	25005	23340	30005	30005	30005	43340	25005	18340	28340	30005	26670	58924.8	25005	30005	25005	16670	50005	43340	3340	38340	21670	39271.8	11670	-	-
Cmcp005676	UPLC-MS/MS	323.18	291.151	-	-	322.168	C20H22N2O2	[M+H]+	Perosine	Alkaloids	Alkaloids	-	3	-	65005	46670	51670	40005	31670	26670	31670	73503.3	38340	63340	51670	51670	36670	51670	61670	30005	31670	98891.5	85005	41670	50005	41670	38340	30005	40005	53340	43340	35005	68793.2	43340	51924.8	-	-
mws0852	UPLC-MS/MS	455.18	308.13	-	-	454.171	C20H22N8O5	[M+H]+	Methotrexate	Nucleotides and derivatives	Nucleotides and derivatives	59-05-2	3	-	2653.3	11670	15005	21670	5005	13340	5005	1670	5005	8340	1670	2653.3	7949.3	3536.41	2654.3	12363.5	6185.41	6183.08	21670	28340	5303.3	15005	21189.3	33340	15014.5	9715.51	18340	16670	7088.88	6185.73	10161	C01937	-
Yaan006543	UPLC-MS/MS	421.11	313.06	-	-	422.121	C20H22O10	[M-H]-	Benzyl 6-O-galloyl beta-D-glucopyranoside	Others	Others	-	3	-	504399	624905	491654	479541	457210	517299	460998	458735	447794	686575	613724	670050	383710	376648	388691	654028	754177	506842	449855	456955	388117	507379	406615	419764	309559	337108	317522	362240	448786	429032	466680	-	-
Wasn002043	UPLC-MS/MS	485.09	315.07	-	-	486.101	C20H22O14	[M-H]-	3,5-Di-Galloyl Sorbitol	Phenolic acids	Phenolic acids	-	3	-	74657.3	64972.4	72696.3	72697.9	59809.3	70741.4	101616	89706.3	102596	68579.2	95911.8	68579.2	41255.8	40740.7	48989.1	69610.8	75272.8	75280.9	65852.8	43827.8	76829.1	34511.3	38890.1	49498.8	41544.3	31972.7	37132.4	60911.4	65485.9	66002.5	59189	-	-
Lazn006152	UPLC-MS/MS	343.15	105.03	-	-	342.147	C20H22O5	[M+H]+	Isoshonanin	Lignans and Coumarins	Lignans	-	3	-	746957	756580	761994	750716	771463	773774	647816	799498	777929	798132	790573	771916	830461	803997	803487	820535	787171	805141	836624	809804	778230	764848	738140	786700	773267	805499	780785	741594	808507	860380	884166	-	-
Wbwp010459	UPLC-MS/MS	343.15	163.07	-	-	342.147	C20H22O5	[M+H]+	5-[(2r,3s,4s,5s)-5-(2h-1,3-benzodioxol-5-yl)-3,4-dimethyloxolan-2-yl]-2-methoxyphenol	Lignans and Coumarins	Lignans	-	3	-	1.10564e+06	1.11691e+06	1.12168e+06	926199	1.15119e+06	1.15377e+06	1.06155e+06	1.137e+06	1.16061e+06	1.23034e+06	1.04305e+06	1.18206e+06	1.18483e+06	1.13441e+06	1.11866e+06	1.16613e+06	1.22192e+06	1.16466e+06	1.13253e+06	1.22147e+06	1.16275e+06	1.16229e+06	1.14711e+06	1.07301e+06	1.15455e+06	1.19619e+06	1.20399e+06	1.12108e+06	1.17393e+06	1.20277e+06	1.2638e+06	-	-
Qmzp101807	UPLC-MS/MS	343.15	163.07	-	-	342.147	C20H22O5	[M+H]+	Avicennol	Lignans and Coumarins	Coumarins	56110-68-0	3	-	475011	446020	469300	447774	490757	490126	422212	488859	508980	513703	495177	533286	508430	509309	494925	553530	517765	523623	518536	514837	528601	494924	468018	546376	523122	516774	494046	438388	505033	535082	553454	-	-
Lhfp112926	UPLC-MS/MS	343.15	163.08	-	-	342.147	C20H22O5	[M+H]+	Myricatomentogenin	Others	Others	-	3	-	395965	395737	393155	410765	423639	378211	350381	420512	387639	419077	411820	423487	421579	427841	420445	417482	424270	444469	419532	433524	456910	421087	429722	458204	464501	428696	419606	376223	421427	438875	455126	-	-
Lssp210087	UPLC-MS/MS	359.15	137.06	-	-	358.142	C20H22O6	[M+H]+	Matairesinol	Lignans and Coumarins	Lignans	580-72-3	2	-	405005	496670	573340	531670	568340	473340	416670	541670	493340	578340	446670	611670	641670	461670	530005	643340	435005	563340	655005	568340	493340	579513	523340	575005	563340	420005	435756	598340	411754	431670	146670	C10682	ko00999,ko01100,ko01110
MWSHC20189	UPLC-MS/MS	357.13	151.04	-	-	358.142	C20H22O6	[M-H]-	Epipinoresinol*	Lignans and Coumarins	Lignans	24404-50-0	3	-	113292	119258	127238	60167.7	85924.1	59211.6	69694.5	36739.3	64850.3	90160.1	61667.7	58780.7	107315	92777.7	92300.8	91397.2	91358.6	83117	121445	118418	118931	107581	107898	137519	76597.1	79416.4	108081	76153	83176	98094	87429.5	-	-
mws0097	UPLC-MS/MS	357.13	151.04	-	-	358.142	C20H22O6	[M-H]-	Pinoresinol*	Lignans and Coumarins	Lignans	487-36-5	3	-	155586	181853	166657	99151.7	104346	86464.7	77461.2	74700.3	66261.4	63911.5	78398.2	69548.7	147551	113248	130912	139563	128086	104321	160172	162117	197358	131019	146785	168225	107610	101972	134393	104733	118888	155729	121125	C05366	ko00999,ko01100,ko01110
Lhsp101912	UPLC-MS/MS	359.15	327.12	-	-	358.142	C20H22O6	[M+H]+	Dehydrodiconiferyl alcohol	Lignans and Coumarins	Lignans	4263-87-0	1	-	63628.2	65347.6	56849.9	40184.4	91611.8	109062	105582	69211.8	11670	78691.4	56934.5	41500.4	97298.2	70757.9	54650.4	68294.3	8340	77571.5	56708.1	57332.8	55629.2	45148.8	48561.6	68816	77472.5	50235.9	45060.9	51191.3	68360.5	51681.6	59135.6	-	-
Hmcp002575	UPLC-MS/MS	359.15	327.12	-	-	358.142	C20H22O6	[M+H]+	Clemaphenol A	Lignans and Coumarins	Lignans	362606-60-8	3	-	53519.2	35643.6	57738.7	62843.2	53731.7	50892	50798.7	55839	33813.7	52275	64155.6	40723.1	58752.4	40472.4	64155.6	44553.6	37425.6	64750.8	54058.8	50235.9	52104.6	44432.2	51352.6	46342	32699.8	35162.4	35302.7	48711	47054.9	37231.3	19942.3	C17808	-
Ypgn004474	UPLC-MS/MS	389.12	227.07	-	-	390.132	C20H22O8	[M-H]-	Resveratroloside*	Others	Stilbene	38963-95-0	1	-	86670	283340	291670	338340	571670	375005	126642	583340	451670	302459	122956	441670	341670	481670	393340	596670	354786	681670	148340	373340	297684	305556	385005	532031	993875	1211670	1945005	303756	580005	409461	608340	-	-
Zmhn001970	UPLC-MS/MS	389.12	227.08	-	-	390.132	C20H22O8	[M-H]-	Piceid (3,4',5-Trihydroxystilbene-3-O-glucoside)*	Others	Stilbene	27208-80-6	1	-	112034	251443	336670	338340	363294	445005	108381	468340	460005	443340	171670	436670	270955	448340	386670	402171	347500	540005	92523.4	443340	378340	205735	368340	561670	1131670	1243340	1613340	371670	371797	483579	433762	C10275	-
Labn006638	UPLC-MS/MS	405.12	137.03	-	-	406.126	C20H22O9	[M-H]-	Salicyloylsalicin	Phenolic acids	Phenolic acids	-	3	-	107824	98282.8	137225	32294.8	29977.1	48206.3	23651	27615.3	35685.8	54329.9	64954.8	68081.3	89454.9	111386	95542.8	42122.8	33722.8	41215.7	224757	142743	146592	54689	61093.1	38847.3	8432.81	8426.81	15005	38055.2	60842.3	56630.3	80965.9	-	-
pma6625	UPLC-MS/MS	405.12	243.06	-	-	406.126	C20H22O9	[M-H]-	E-3,4,5'-Trihydroxy-3'-glucosylstilbene	Others	Stilbene	-	3	-	40005	37658.8	27492.1	29526.1	45005	43340	44169.2	46848.4	42748.1	80479.5	45696.1	76670	83340	38340	39987.3	75005	44090.4	55998.1	76670	73340	38340	63340	63340	40005	46728.8	60005	43340	41670	32583.1	50005	52292.7	-	-
pmn001399	UPLC-MS/MS	405.12	243.07	-	-	406.126	C20H22O9	[M-H]-	2,4,6,4'-Tetrahydroxy-stilbene-2-O-glucoside*	Others	Stilbene	-	3	-	391405	797529	707646	654580	818908	914949	646209	733877	631465	566993	568341	605247	901248	615709	972129	773885	1.03171e+06	1.41895e+06	674347	1.13035e+06	1.31528e+06	844368	729703	1.10874e+06	1.19711e+06	1.09806e+06	995369	573117	743396	725149	810399	-	-
Zmhn001746	UPLC-MS/MS	405.12	243.07	-	-	406.126	C20H22O9	[M-H]-	Piceatannol-3'-O-glucoside*	Others	Stilbene	94356-26-0	3	-	616112	1.02656e+06	576075	929546	697228	802131	674882	827421	747053	500005	480258	646571	960737	1.24583e+06	535005	823774	713045	801796	735314	1.3063e+06	515005	782722	885049	1.19607e+06	1.196e+06	956481	2.17589e+06	615702	546670	868718	893049	-	-
MWSmce489	UPLC-MS/MS	407.13	245.08	-	-	406.126	C20H22O9	[M+H]+	2,3,5,4'-Tetrahydroxystilbene-2-O-glucoside*	Others	Stilbene	82373-94-2	2	-	16670	5793.9	49523.9	76747.1	61445.1	91457	135885	106775	35712.9	50945.8	41685.5	76005.8	18340	13340	31591.1	55574.5	56691.5	15005	81404.1	70828.9	43469.4	79864.3	49106.4	97444.5	94113.8	84434	35776.9	32423.9	27292.6	65063.2	48328.2	-	-
Lhhp101903	UPLC-MS/MS	407.13	245.08	-	-	406.126	C20H22O9	[M+H]+	3,5,4'-Tetrahydroxystilbene-2-O-β-D-glucoside*	Others	Stilbene	-	2	-	16670	5793.9	49523.9	76747.1	61445.1	91457	135885	106775	35712.9	50945.8	41685.5	76005.8	18340	13340	31591.1	55574.5	56691.5	15005	81404.1	70828.9	43469.4	79864.3	49106.4	97444.5	94113.8	84434	35776.9	32423.9	27292.6	65063.2	48328.2	-	-
Cmyp005062	UPLC-MS/MS	407.13	245.08	-	-	406.126	C20H22O9	[M+H]+	Salireposide	Phenolic acids	Phenolic acids	16955-55-8	2	-	23340	56004.8	24969.4	27541.4	36003.1	20005	30546.1	48340	31670	16670	40005	24353.6	38340	38212.7	30005	20005	25553.4	30005	25414.4	23296	31209.4	30825.6	44728.3	33340	26566.8	31766.4	37658.8	66633.4	34620.1	33902.9	35005	-	-
pmb1912	UPLC-MS/MS	474.17	327.12	-	-	473.166	C20H23N7O7	[M+H]+	10-Formyltetrahydrofolic Acid	Alkaloids	Alkaloids	2800-34-2	3	-	42351.9	68775.3	81032.9	76131.7	70539.5	68293	49089.7	70536.9	64405.2	82932.9	76131.7	81938.2	94341.9	91935.5	85627.8	92838.5	72835.8	68775.3	61073	89220.8	59491.5	56447	37940.2	58217.3	64366.1	46734.5	76670	66182.9	68749.2	35754	52905.3	C00234	ko00670,ko00970,ko01100,ko01200,ko01240
Lhmp110119	UPLC-MS/MS	361.16	161.06	-	-	360.157	C20H24O6	[M+H]+	Magnostellin D	Others	Others	-	3	-	976188	888650	1.2083e+06	1.27241e+06	1.21373e+06	903241	701883	1.2962e+06	988125	1.09591e+06	1.23354e+06	1.07699e+06	944356	940377	1.03994e+06	972453	1.11308e+06	1.18044e+06	1.04277e+06	1.08362e+06	896608	967148	843556	1.03572e+06	964687	886000	590247	846210	548280	909874	586670	-	-
HX1369	UPLC-MS/MS	361.16	189.09	-	-	360.157	C20H24O6	[M+H]+	(-)-Lariciresinol	Lignans and Coumarins	Lignans	-	3	-	1.1579e+06	985742	1.20034e+06	1.26931e+06	1.47489e+06	1.31573e+06	969126	1.24231e+06	1.02394e+06	1.2839e+06	1.44241e+06	1.12779e+06	956473	1.32369e+06	1.33032e+06	1.12635e+06	1.1887e+06	1.14994e+06	1.17941e+06	1.29982e+06	859472	1.23248e+06	1.27727e+06	1.32634e+06	1.07169e+06	897937	616670	1.16718e+06	694396	1.39e+06	623340	-	-
HX1371	UPLC-MS/MS	361.16	189.09	-	-	360.157	C20H24O6	[M+H]+	(7S,8R)-dihydrodehydrodiconferyl alcohol	Lignans and Coumarins	Lignans	-	3	-	1.1579e+06	985742	1.20034e+06	1.26931e+06	1.47489e+06	1.31573e+06	969126	1.24231e+06	1.02394e+06	1.2839e+06	1.44241e+06	1.12779e+06	956473	1.32369e+06	1.33032e+06	1.12635e+06	1.1887e+06	1.14994e+06	1.17941e+06	1.29982e+06	859472	1.23248e+06	1.27727e+06	1.32634e+06	1.07169e+06	897937	616670	1.16718e+06	694396	1.39e+06	623340	-	-
Lhhp102901	UPLC-MS/MS	361.16	189.09	-	-	360.157	C20H24O6	[M+H]+	3-(α,4-Dihydroxy-3-methoxybenzyl)-4-(hydroxy-3-methoxybenzyl)	Others	Others	-	3	-	1.89242e+06	1.74148e+06	2.06184e+06	1.9948e+06	1.98022e+06	1.99747e+06	1.23539e+06	2.05812e+06	1.86085e+06	1.34371e+06	1.83517e+06	1.88207e+06	1.70769e+06	1.4099e+06	1.79984e+06	1.68089e+06	2.19299e+06	1.81045e+06	1.51108e+06	1.64466e+06	1.43776e+06	1.76978e+06	1.57702e+06	1.85525e+06	1.77474e+06	1.23748e+06	923340	1.54784e+06	1.00335e+06	1.78392e+06	945412	-	-
Zahn005590	UPLC-MS/MS	359.15	329.14	-	-	360.157	C20H24O6	[M-H]-	(7'S,8R,8'R)-3,5'-dimethoxy-3',4,9'-trihydroxy-7',9-epoxy-8,8'-lignan	Lignans and Coumarins	Lignans	-	3	-	52847	59977.2	61033.6	41242.3	52377.8	44432.2	31550.6	61670	50005	13486.6	18924.7	16670	31724	24597.3	27769.8	16657.8	28552.8	30152.2	30749.7	22813.6	34637.2	47324.7	88340	64291.8	29773.9	38068.8	37276.6	25357.3	20623.6	25352.6	35654.6	-	-
Cmmn005231	UPLC-MS/MS	391.14	59.01	-	-	392.147	C20H24O8	[M-H]-	Massoniresinol; Vladinol A	Lignans and Coumarins	Lignans	96087-10-4	3	-	1.02621e+06	1.20403e+06	1.28893e+06	1.22215e+06	1.3041e+06	1.25516e+06	798151	1.16575e+06	922633	1.03379e+06	1.05434e+06	1.26526e+06	1.81118e+06	1.46544e+06	1.49144e+06	1.10656e+06	852909	1.2288e+06	1.36388e+06	1.72368e+06	1.64975e+06	1.25278e+06	1.1351e+06	1.31222e+06	1.86327e+06	2.22848e+06	1.58072e+06	1.0403e+06	1.30721e+06	1.39618e+06	1.40319e+06	-	-
Zmcp102504	UPLC-MS/MS	409.148	247.098	-	-	408.142	C20H24O9	[M+H]+	Marmesinin	Others	Others	-	3	-	30005	62154.5	103705	105988	144835	39759.2	21670	117314	117678	134473	159050	135809	233599	90677	177870	178596	273360	249696	187248	116353	225079	100207	136882	172045	212083	237720	182770	185440	106996	180987	52757.2	-	-
Lmgp002501	UPLC-MS/MS	474.161	312.11	-	-	473.153	C20H27NO12	[M+H]+	Dhurrin-6'-O-Glucoside	Alkaloids	Phenolamine	-	3	-	5330.93	8226.27	6670	7123.89	3202.39	7462.66	6378.37	6670	10655	3961.24	5005	5005	5005	15005	11181.3	8926.42	6923.27	15248.9	3340	10638.6	1989.97	16264.9	9405.85	3340	0	0	0	6955.97	8745.58	9891.61	13340	-	-
pme2816	UPLC-MS/MS	301.22	209.2	-	-	300.209	C20H28O2	[M+H]+	4-Oxoretinol	Others	Vitamin	62702-55-0	3	-	10941.7	9772.29	10691.5	7216.12	10388.1	10710.6	9031.47	8527.72	12535.5	9584.91	6369.71	7926.85	6142.5	7493.28	8118.67	6560.92	10692.4	12732.6	11370.2	11488.2	13324.3	16302.2	16346.5	14555.9	10369.9	13997.4	15524.7	13784.3	10688	9794.88	12428.4	C16683	-
Cmmn012461	UPLC-MS/MS	299.202	299.202	-	-	300.209	C20H28O2	[M-H]-	Dehydroabietic acid	Terpenoids	Ditepenoids	1740-19-8	3	-	427378	454308	393127	446552	441255	426104	438327	410854	437500	462112	445649	431487	414513	462711	443009	455233	428621	455071	481874	443929	492299	441159	386315	406559	419329	428717	462138	461566	450081	456535	442147	C12078	-
Zmmp003957	UPLC-MS/MS	408.21	261.14	-	-	407.206	C20H29N3O6	[M+H]+	Phe-Glu-Leu	Amino acids and derivatives	Amino acids and derivatives	-	3	-	30304.8	32112.1	5005	12457.6	13828.5	22449.8	6670	32119.3	19354	6670	4239.46	12325.8	38800.3	19352.5	8340	38396.2	41473.7	161284	50005	191849	187194	1.10438e+06	678176	1.07078e+06	477999	465183	611611	137491	187776	190351	167778	-	-
Wmcn000039	UPLC-MS/MS	461.17	135.04	-	-	462.174	C20H30O12	[M-H]-	decaffeoylverbascoside	Phenolic acids	Phenolic acids	-	2	-	109047	66728.9	156053	86675.5	102059	62929.8	42253.6	161914	46580.7	61670	27482.1	161390	91477.9	73643.3	157389	77831.8	114151	69492.2	156150	31670	98222.6	92578.8	89259.7	163946	91753.6	115042	33231.2	104811	116168	111519	93053.2	-	-
Hmgn001278	UPLC-MS/MS	461.17	315.1	-	-	462.174	C20H30O12	[M-H]-	Verbasoside	Phenolic acids	Phenolic acids	61548-34-3	3	-	183696	163314	178168	267313	227226	260792	270456	263015	256138	302104	330765	347333	162373	184900	154659	406297	354107	366155	177063	182241	204773	306297	270361	303353	164171	172803	166118	229808	205427	203746	207433	-	-
Jmwn002057	UPLC-MS/MS	477.16	315.11	-	-	478.169	C20H30O13	[M-H]-	2-(3-β-D-glucopyranosyloxy-4-hydroxyphenyl)ethanol-1-O-β-D-glucopyranoside	Phenolic acids	Phenolic acids	-	2	-	69947.2	96001.7	100800	127281	122204	119820	128213	142469	96573.5	131740	149679	139490	108482	129553	161274	163930	156775	166890	133334	133953	137341	158180	164397	198501	222938	224104	186579	119696	132661	131444	120404	-	-
Cmmn012997	UPLC-MS/MS	301.22	301.22	-	-	302.225	C20H30O2	[M-H]-	Abietic acid*	Terpenoids	Ditepenoids	514-10-3	3	-	1.14392e+06	667709	485971	767981	643225	650081	1.26539e+06	876685	727875	1.00621e+06	562897	475826	1.15358e+06	969284	328311	682400	375933	388436	920732	1.28774e+06	775999	1.00497e+06	415864	730593	936158	829053	496315	702337	690094	788307	772989	C06087	ko00904,ko01100,ko01110
Cmmn013275	UPLC-MS/MS	301.22	301.22	-	-	302.225	C20H30O2	[M-H]-	Isopimaric acid*	Terpenoids	Ditepenoids	5835-26-7	3	-	383149	309480	398369	336240	358947	337164	383311	276845	313185	417071	419615	404395	312574	547934	396685	418516	330178	424040	326975	392182	390177	273502	305350	336114	288063	297476	290067	288630	300105	336019	367749	-	-
MWSslk208	UPLC-MS/MS	301.22	301.22	-	-	302.225	C20H30O2	[M-H]-	Kaurenoic Acid*	Terpenoids	Ditepenoids	6730-83-2	3	-	315989	348092	336438	317293	344226	326007	353534	331468	279909	342111	368504	351894	292816	333585	441025	354730	338464	394357	351507	381123	316306	300729	273812	266030	318280	389365	345965	288432	274125	300193	334052	C11874	ko00904,ko01100,ko01110
Lmbn014696	UPLC-MS/MS	301.22	301.22	-	-	302.225	C20H30O2	[M-H]-	Pimaric acid*	Terpenoids	Ditepenoids	127-27-5	3	-	398350	429003	291186	335107	342751	345784	310266	290780	273601	348271	321280	323453	305755	343453	325294	302400	311135	493082	407905	256991	309898	321843	247201	271369	367905	373157	396593	318582	313269	303289	390961	C09159	-
Wdtp010604	UPLC-MS/MS	383.2	267.12	-	-	382.199	C20H30O7	[M+H]+	3,4,5-trihydroxy-6-(4-octylphenoxy)oxane-2-carboxylic acid	Phenolic acids	Phenolic acids	-	1	-	19922.8	23807.2	27333.4	18441.2	18254.8	16584.2	23253	14664.9	23546.9	19505.6	19150	14526.8	16903.9	20280.6	23411.7	26194.7	21459.7	17179.4	16060.8	18026.7	23289.1	21452.7	19511.3	20736.9	19549.4	18534.3	22042.9	17678.3	21767.7	20093.5	17977.3	-	-
mws4134	UPLC-MS/MS	611.14	306.08	-	-	612.152	C20H32N6O12S2	[M-H]-	Oxiglutatione	Amino acids and derivatives	Amino acids and derivatives	27025-41-8	1	-	38340	22840.2	30873.3	40764	20731.2	16556.1	73340	32544.5	33763.1	23544.9	71670	26212.2	35296.2	35848.8	49079.7	49134.8	33780.8	48365.9	86213.2	66901.1	60208.2	108970	106212	140005	83735.5	221670	95869.2	48375.5	35236.6	33108.1	51929.2	C00127	ko00480,ko01100,ko01240
Wcgn012576	UPLC-MS/MS	335.22	253.22	-	-	336.23	C20H32O4	[M-H]-	14-hydroxy-14-(hydroxymethyl)-5,9-dimethyltetracyclo[11.2.1.01,10.04,9]hexadecane-5-carboxylic acid	Terpenoids	Ditepenoids	-	3	-	335454	379683	315865	306988	328272	312078	337395	285388	369631	454947	345852	422492	310373	382374	383874	398652	362523	415561	413415	414098	409950	270863	278433	304280	305246	354083	403836	386287	250778	361694	413140	-	-
Lmmn006246	UPLC-MS/MS	337.23	157.12	-	-	338.246	C20H34O4	[M-H]-	7β-Hydroxydarutigenol	Terpenoids	Ditepenoids	1188281-99-3	1	-	21813.6	20835.6	19240.2	22297.1	18598.7	18094.6	80509.5	22314.6	28052.7	30322.4	24207.7	27661.2	22967.6	34772.7	28928.2	35026.5	21905.5	23444.2	23926.1	26693.7	25882.3	28183	30832.1	40003.7	20769.1	24339.9	23065.5	20259.4	23316.3	23695	28162	-	-
pmn001610	UPLC-MS/MS	307.26	307.26	-	-	308.272	C20H36O2	[M-H]-	Eicosadienoic acid	Lipids	Free fatty acids	5598-38-9	3	-	49869.3	68978.1	66890.5	19774.5	56310.8	64933.7	66465.1	66278.1	62704.8	76447.2	74014.4	82646.8	85822.8	91905.3	81008.5	87254.3	90503.9	38093.9	88972.1	86076.9	84388.8	78681.3	81895.7	83282.9	102956	117344	91989.4	87720.5	66153	79328.5	85908	C16525	ko01040
Lcsp013328	UPLC-MS/MS	324.29	62.06	-	-	323.282	C20H37NO2	[M+H]+	linoleoyl ethanolamine	Lipids	LPE	68171-52-8	3	-	6592.3	7222.69	6348.42	7457.49	5075.12	5327.04	4945.65	6846.44	8249.64	7108.64	5457.98	8874.14	9379.69	7987.28	9644.69	8098.88	10519.7	11277.8	10141.6	8748.06	12291.5	8829.92	13150.2	10681.2	18496.6	14448	19819.9	8491.06	6514.16	11150.8	10266.5	-	-
pmn001606	UPLC-MS/MS	309.28	309.28	-	-	310.287	C20H38O2	[M-H]-	Eicosenoic acid	Lipids	Free fatty acids	26764-41-0	3	-	238057	380764	339422	307572	251382	394284	334533	295437	305071	219952	315599	333972	298108	318589	350545	396950	346216	403968	397313	369840	397508	394609	346536	354385	497384	506758	441789	354831	313625	356320	382484	C16526	ko01040
Lmmn006896	UPLC-MS/MS	357.26	59.01	-	-	358.272	C20H38O5	[M-H]-	3-Hydroxy-4-methyl-2-tridecanoyloxypentanoic acid methyl ester	Lipids	Free fatty acids	-	1	-	596208	598403	631706	610376	519363	490829	582268	636666	568691	680643	711059	558453	473191	577362	496469	576605	535743	725195	578526	533826	498089	442115	432005	582378	676641	659887	547809	362858	369187	384219	410249	-	-
mws0983	UPLC-MS/MS	326.31	62.06	-	-	325.298	C20H39NO2	[M+H]+	N-Oleoylethanolamine	Alkaloids	Alkaloids	111-58-0	3	-	3957.14	4390.6	4359.74	3075.17	4023.14	3216.66	5762.96	5933.78	6041.63	3579.79	4143.1	4552.6	6375.81	6767.32	7566.16	5048.88	7155.78	5707.16	6375.81	4485.17	5499.06	7957.32	6033.09	6832.6	6203.98	6884.63	7735.96	5501.74	4888.83	5350.01	5094.86	C20792	-
pmf0397	UPLC-MS/MS	311.3	311.3	-	-	312.303	C20H40O2	[M-H]-	Arachidic acid	Lipids	Free fatty acids	506-30-9	3	-	620852	1.03843e+06	765659	814062	493372	921931	724720	850750	648989	705347	701971	745727	949583	777659	736460	1.03723e+06	1.01096e+06	937529	1.07629e+06	864696	843190	855662	887701	936393	1.28413e+06	1.40445e+06	977660	813465	801856	857890	867929	C06425	ko01040
Lmhp009187	UPLC-MS/MS	440.28	299.26	-	-	439.27	C20H42NO7P	[M+H]+	LysoPE 15:0*	Lipids	LPE	-	2	-	9574.3	9558.12	7808.08	13124.4	12514.1	11931	12060.8	11737.9	12292.4	18424.9	14324.3	14500	16359.2	14041.9	16063.6	11145.3	14699.9	15882.4	19335.3	22971.5	16353.3	15419.1	16783.4	14446.3	31886	37238.9	25508.7	16338.2	15882.4	20291.9	16340.1	-	-
Lmhp008885	UPLC-MS/MS	440.28	299.26	-	-	439.27	C20H42NO7P	[M+H]+	LysoPE 15:0(2n isomer)*	Lipids	LPE	-	2	-	9842.23	10862.3	6745.46	11957.6	11282	11568	12348.4	15602.4	17494.8	18455.2	17671.6	13543.4	17735.6	19950	15676.4	12537.3	24410.7	20228.3	19387.7	19976.2	19786.6	20733.2	20723.8	11820.4	33398.4	24600.2	27592.3	14149.6	14920.6	15905.1	16162.3	-	-
pmn001523	UPLC-MS/MS	473.04	169.01	-	-	474.043	C21H14O13	[M-H]-	Trigallic acid	Phenolic acids	Phenolic acids	2131-66-0	3	-	9341.5	19519.2	12848.8	24232.7	15210.5	16670	16789.1	8340	16354.3	25716.3	8176	11659.3	12823.2	11271.6	11670	4682.68	29672.3	11659.3	15178.2	12852.3	22219.6	18460.4	10504	19813.2	19880.9	20530.4	17538	23308.2	18720.4	24154.3	20977	-	-
Wayn004064	UPLC-MS/MS	491.05	315.01	-	-	492.054	C21H16O14	[M-H]-	3'-O-Methylellagic acid-4-O-glucuronide	Tannins	Tannin	-	3	-	1.3153e+06	1.16498e+06	1325005	868314	1951670	1.01076e+06	793397	1128340	547644	1758340	1960005	942630	785183	748161	852661	723386	452774	816286	1.32273e+06	667407	1.27618e+06	2283340	1.13709e+06	1.04448e+06	821464	719032	1.01475e+06	2020005	1.06059e+06	1.41495e+06	1.53513e+06	-	-
pmn001338	UPLC-MS/MS	445.08	283	-	-	446.085	C21H18O11	[M-H]-	Rhein-8-O-glucoside	Quinones	Anthraquinone	34298-86-7	2	-	1.06132e+06	4449920	4621875	4115340	4325005	3552095	1.15393e+06	3214590	3631425	5810740	1.27334e+06	3669385	4011500	3652130	4566270	3854155	3068490	4788825	1.23679e+06	3197395	3923295	1.20389e+06	1.54532e+06	4411740	4404800	2986055	3233510	4604495	4210605	4385715	4134390	-	-
Wayn004278	UPLC-MS/MS	461.07	315.02	-	-	462.08	C21H18O12	[M-H]-	3-O-Methylellagic acid 4'-rhamnoside	Tannins	Tannin	-	3	-	7383.06	6147.27	1221.08	8514.72	12392.9	4917.15	7379.37	5005	10942.3	8340	13648.7	2434.86	6670	6142.75	3691.54	9728.5	7441.43	6083.51	7445.44	1222.08	4962.19	15005	6229.1	7372.04	11670	6670	6079.86	4869.72	8511.08	3340	7369.36	-	-
Zmhn004909	UPLC-MS/MS	477.06	169.01	-	-	478.075	C21H18O13	[M-H]-	3,4-Digalloylshikimic acid	Phenolic acids	Phenolic acids	-	3	-	959621	1483340	1285005	225608	311670	254013	344845	289414	330903	615005	451283	470470	2560005	2646550	2218340	474117	493435	668340	1.45141e+06	2778480	2340005	1.4258e+06	1.71242e+06	2864215	490005	288199	334225	1091670	1485005	1231670	1111670	-	-
Lmfn003760	UPLC-MS/MS	477.07	301.04	-	-	478.075	C21H18O13	[M-H]-	Quercetin-4'-O-glucuronide*	Flavonoids	Flavonols	201463-36-7	1	-	4.39761e+06	4.44023e+06	4.42396e+06	4.05131e+06	4.24729e+06	4.25413e+06	3.01839e+06	3.22115e+06	3.54252e+06	3.72914e+06	3.96707e+06	3.54654e+06	3.92328e+06	4.11068e+06	3.94971e+06	3.47525e+06	4.38555e+06	3.7179e+06	3.48341e+06	3.74602e+06	3.93815e+06	3.76916e+06	3.34796e+06	3.81255e+06	3.9926e+06	3.66094e+06	3.73381e+06	4.61506e+06	3.78003e+06	3.81465e+06	3.65546e+06	-	-
Wayn004603	UPLC-MS/MS	477.07	301.04	-	-	478.075	C21H18O13	[M-H]-	Tricetin 3'-glucuronide*	Flavonoids	Flavones	-	1	-	4.94565e+06	4.58273e+06	4.72371e+06	3.92839e+06	3.88067e+06	4.1656e+06	3.01466e+06	3.48947e+06	3.53685e+06	3.87532e+06	3.91883e+06	3.83849e+06	3.73918e+06	3.8938e+06	4.58207e+06	3.50188e+06	3.58287e+06	4.06725e+06	3.32631e+06	3.71301e+06	3.78549e+06	3.70978e+06	3.92873e+06	3.80205e+06	4.0037e+06	3.62383e+06	3.69974e+06	4.10378e+06	4.21969e+06	3.96823e+06	3.95038e+06	-	-
Lmmp003783	UPLC-MS/MS	479.09	303.05	-	-	478.075	C21H18O13	[M+H]+	Quercetin-3-O-glucuronide	Flavonoids	Flavonols	22688-79-5	2	-	181670	205227	297123	0	0	0	156670	508578	224055	0	0	0	0	0	0	177641	188248	238853	0	0	0	161670	202592	291636	243313	146670	423378	171024	186670	272776	165005	-	-
Hmjp003123	UPLC-MS/MS	479.08	303.06	-	-	478.075	C21H18O13	[M+H]+	Quercetin-5-O-glucuronide	Flavonoids	Flavonols	-	2	-	1.24159e+07	1.20307e+07	1.15188e+07	1.03639e+07	1.27699e+07	1.32842e+07	1.09791e+07	1.10753e+07	1.05094e+07	1.29713e+07	1.26381e+07	1.19926e+07	1.18581e+07	1.23562e+07	1.26056e+07	1.08793e+07	1.16469e+07	1.35455e+07	1.05201e+07	1.13439e+07	1.02984e+07	1.17156e+07	1.14001e+07	1.18766e+07	1.32727e+07	1.13578e+07	1.00295e+07	1.08595e+07	1.00625e+07	1.02882e+07	9.24666e+06	-	-
Wayn004109	UPLC-MS/MS	477.07	315.01	-	-	478.075	C21H18O13	[M-H]-	3'-O-Methylellagic acid 4-O-beta-D-glucoside	Tannins	Tannin	-	3	-	150005	92429.9	82243.5	152811	101333	183594	80005	52823.9	44886.6	74781.2	131670	97713.9	99032.9	109593	76585.9	99032.9	84511.9	94706	173340	111670	77928.6	141670	145005	67344.9	89810.6	97713.9	108987	119643	87149.9	105128	203582	-	-
Lmdn005433	UPLC-MS/MS	493.06	317.03	-	-	494.07	C21H18O14	[M-H]-	Gossypetin-8-O-β-D-glucuronide	Flavonoids	Flavonols	-	3	-	1.64861e+06	1.89603e+06	1.55288e+06	1291670	1.0746e+06	1.58198e+06	1.57479e+06	1.67967e+06	1.54473e+06	1.85935e+06	1.46258e+06	1.55497e+06	1.69553e+06	1.71316e+06	1.44255e+06	1.41823e+06	1298340	1.46127e+06	1.39922e+06	1.54567e+06	1.42927e+06	1.66402e+06	1.83808e+06	1.81042e+06	1.46296e+06	1.36337e+06	1.4302e+06	1.10251e+06	1.71635e+06	1.4711e+06	1.46999e+06	-	-
Hmlp002821	UPLC-MS/MS	495.08	319.04	-	-	494.07	C21H18O14	[M+H]+	Myricetin-3-O-glucuronide	Flavonoids	Flavonols	77363-65-6	1	-	2.80535e+06	4.04196e+06	3.25903e+06	2.89942e+06	2.44381e+06	2.64195e+06	3.41769e+06	2.12994e+06	3.32741e+06	4.20425e+06	3.08825e+06	3.40301e+06	4.49215e+06	4.97625e+06	4.36541e+06	3.64059e+06	2.81362e+06	3.11796e+06	3.69574e+06	4.46447e+06	5.13185e+06	4.8096e+06	3.84386e+06	4.45537e+06	2.77573e+06	3.44662e+06	8.88779e+06	3.66188e+06	8.26696e+06	3.87344e+06	7.80956e+06	-	-
pmn001336	UPLC-MS/MS	431.1	269	-	-	432.106	C21H20O10	[M-H]-	Aloeemodin-8-O-glucoside	Quinones	Anthraquinone	-	2	-	68340	101670	116670	156670	175005	136670	120005	150005	108340	173340	55005	116670	123340	135005	158340	156670	105005	193340	106670	143340	155005	78340	103340	133340	153340	201670	200005	88340	160005	146670	141670	-	-
Zbsn004929	UPLC-MS/MS	431.1	269.05	-	-	432.106	C21H20O10	[M-H]-	Apigenin-7-O-glucoside(Cosmosiin)	Flavonoids	Flavones	578-74-5	3	-	2241670	1703340	1628340	1583340	1925005	1170005	2160005	1188340	1135005	1263340	2116670	713599	1300005	1318340	1288340	1030005	1003340	1481670	3187075	843343	1775005	1963340	3214590	1475005	3168165	1878340	1706670	1.23334e+06	1918340	1626670	2156670	C04608	ko00944
mws0895	UPLC-MS/MS	431.1	269.05	-	-	432.106	C21H20O10	[M-H]-	Genistein-7-O-Glucoside (Genistin)	Flavonoids	Isoflavones	529-59-9	3	-	2241670	1703340	1628340	1583340	1925005	1170005	2160005	1188340	1135005	1263340	2116670	713599	1300005	1318340	1288340	1030005	1003340	1481670	3187075	843343	1775005	1963340	3214590	1475005	3168165	1878340	1706670	1.23334e+06	1918340	1626670	2156670	C09126	ko00943
Lmlp005572	UPLC-MS/MS	433.11	271.06	-	-	432.106	C21H20O10	[M+H]+	Galangin-7-O-glucoside	Flavonoids	Flavones	-	3	-	152224	101187	53340	115805	144271	127236	53340	133586	50005	93446	250516	87094.4	181793	48340	144444	106471	89664.6	68340	181023	121644	99435.6	28340	177204	107434	146670	201050	31670	43340	65320.9	84473.4	105405	-	-
Lmgp004731	UPLC-MS/MS	433.11	271.06	-	-	432.106	C21H20O10	[M+H]+	Genistein-7-O-galactoside	Flavonoids	Isoflavones	-	3	-	89104.4	68340	50005	97436.1	64063	53340	16670	35005	65005	53340	83340	66670	63340	70005	77965.2	0	0	0	118110	85005	90005	0	0	0	0	0	0	81670	79175.8	136728	40005	-	-
MWSslk002	UPLC-MS/MS	433.11	271.06	-	-	432.106	C21H20O10	[M+H]+	Sophoricoside	Flavonoids	Isoflavones	152-95-4	3	-	89104.4	68340	50005	97436.1	64063	53340	16670	35005	65005	53340	83340	66670	63340	70005	77965.2	0	0	0	118110	85005	90005	0	0	0	0	0	0	81670	79175.8	136728	40005	-	-
mws0919	UPLC-MS/MS	431.1	285.04	-	-	432.106	C21H20O10	[M-H]-	Kaempferol-3-O-rhamnoside (Afzelin)(Kaempferin)	Flavonoids	Flavonols	482-39-3	2	-	420005	163851	158908	215823	172047	263340	300005	331670	266670	250005	348340	301670	386670	310005	177138	423340	391670	390005	316670	285005	268340	435005	351670	274866	122166	336670	373340	103097	171030	178155	141507	C16911	ko00944
pme0321	UPLC-MS/MS	431.1	285.04	-	-	432.106	C21H20O10	[M-H]-	Kaempferol-7-O-rhamnoside	Flavonoids	Flavonols	20196-89-8	2	-	486670	164868	189354	195462	131328	346670	363340	356670	315005	201570	368340	340005	303340	323340	265005	433340	523340	241272	375005	363340	176121	555005	296670	483340	82831.7	321670	313340	112916	151689	206658	127128	-	-
pmn001716	UPLC-MS/MS	447.09	285.04	-	-	448.101	C21H20O11	[M-H]-	Carthamone	Flavonoids	Chalcones	86579-00-2	2	-	174186	118340	160005	139069	106670	131124	130077	140230	137934	116670	171940	145172	176830	151023	151023	142516	105367	117073	106172	125005	152193	173057	167400	148638	146670	149299	144040	180361	111670	128340	165005	C08598	-
Zmhn001905	UPLC-MS/MS	447.09	285.04	-	-	448.101	C21H20O11	[M-H]-	HydroxyAloe-emodin-8-O-glucoside	Quinones	Anthraquinone	-	2	-	41670	149575	150980	149763	170486	153416	275886	149575	161937	172678	98065.6	119340	128870	146131	155934	220951	129086	203425	68306.2	220008	133732	108331	76846.3	175359	182357	146131	169242	175355	147331	143675	211919	-	-
mws0913	UPLC-MS/MS	447.09	285.04	-	-	448.101	C21H20O11	[M-H]-	Kaempferol-3-O-galactoside (Trifolin)*	Flavonoids	Flavonols	23627-87-4	2	-	60975.2	96205.4	177029	106811	80005	143675	62307.5	144622	131505	143694	68309.9	128870	76724	98503.3	116955	93614.8	57144.8	162271	82942.2	129082	81459.4	41474.8	79416.9	110817	171678	87683	127848	122993	157315	149760	86320.8	C12626	ko00944,ko01110
mws0089	UPLC-MS/MS	447.09	285.04	-	-	448.101	C21H20O11	[M-H]-	Kaempferol-7-O-glucoside*	Flavonoids	Flavonols	16290-07-6	2	-	52507	310559	158657	255277	150005	216690	209932	239439	198467	127161	88753.4	240768	260559	184289	195510	218566	226278	151658	281942	260013	200191	197633	278696	124806	276531	147511	197368	242908	132991	312770	173820	-	-
Hmpp003270	UPLC-MS/MS	449.11	287.05	-	-	448.101	C21H20O11	[M+H]+	Luteolin-4'-O-glucoside*	Flavonoids	Flavones	6920-38-3	1	-	2.32267e+06	3.72239e+06	2.60617e+06	2.12612e+06	2350005	2.72798e+06	908510	1.0958e+06	2.36665e+06	2.21353e+06	2.24144e+06	3.37809e+06	3004945	3.82517e+06	3.23028e+06	2.53861e+06	3.61372e+06	3.26515e+06	3.41628e+06	3.86454e+06	4.9751e+06	4.40761e+06	2.95361e+06	2.24181e+06	3808550	3.64647e+06	5.48287e+06	2.68981e+06	2.66081e+06	2.90183e+06	3.04625e+06	-	-
Lmwp003442	UPLC-MS/MS	449.11	287.06	-	-	448.101	C21H20O11	[M+H]+	Amoenin	Flavonoids	Flavonols	-	2	-	168566	190914	153362	197650	261237	131254	113222	109060	145336	196203	122703	161977	113285	179511	135918	134747	194839	121962	163159	245911	141527	90326.4	130828	46670	61018	148427	63428.8	149392	169889	87584.3	47900.7	-	-
MWSHY0136	UPLC-MS/MS	449.11	287.06	-	-	448.101	C21H20O11	[M+H]+	Kaempferol-3-O-glucoside (Astragalin)*	Flavonoids	Flavonols	480-10-4	1	-	4.44075e+06	1.3144e+06	3.72245e+06	978751	806622	986895	1.70569e+06	665292	994752	964120	3.66345e+06	4.1047e+06	1.03959e+06	5.05401e+06	1.02416e+06	3.91231e+06	1735005	4.355e+06	4.48323e+06	6.09144e+06	5.60568e+06	5.06363e+06	4.09773e+06	4.00582e+06	4.72031e+06	1.38653e+06	3.87828e+06	4.18207e+06	4.06834e+06	1.51391e+06	3.83023e+06	C12249	ko00944,ko01110
Xmyp005654	UPLC-MS/MS	449.11	287.06	-	-	448.101	C21H20O11	[M+H]+	Kaempferol-4'-O-glucoside*	Flavonoids	Flavonols	-	1	-	990005	2.49013e+06	937923	2.3019e+06	2.01044e+06	2.8618e+06	827924	1.697e+06	1.79722e+06	973340	802284	2.27958e+06	645005	2.92463e+06	875471	1075005	2.57678e+06	2.40882e+06	2.92808e+06	3.56047e+06	3.61001e+06	2.70978e+06	3.2162e+06	869854	2.55258e+06	2.93959e+06	4.64129e+06	2.69892e+06	3.84844e+06	3.16418e+06	3.94131e+06	-	-
MWS20147	UPLC-MS/MS	449.11	287.06	-	-	448.101	C21H20O11	[M+H]+	Luteolin-3'-O-glucoside	Flavonoids	Flavones	-	2	-	3581405	3331585	2704790	2567800	2328340	2867645	1000005	1.0994e+06	2335005	2441670	2111670	3.17239e+06	2826485	4.19764e+06	3039290	2446670	3.38411e+06	2658540	3743605	3.65548e+06	4.50657e+06	4.63302e+06	2660250	2065005	3111445	4.32809e+06	5.50775e+06	2488340	2.89444e+06	3181920	3.05295e+06	-	-
MWSHY0104	UPLC-MS/MS	449.11	287.06	-	-	448.101	C21H20O11	[M+H]+	Luteolin-7-O-glucoside (Cynaroside)*	Flavonoids	Flavones	-	1	-	990005	2.49013e+06	937923	2.3019e+06	2.01044e+06	2.8618e+06	827924	1.697e+06	1.79722e+06	973340	802284	2.27958e+06	645005	2.92463e+06	875471	1075005	2.57678e+06	2.40882e+06	2.92808e+06	3.56047e+06	3.61001e+06	2.70978e+06	3.2162e+06	869854	2.55258e+06	2.93959e+06	4.64129e+06	2.69892e+06	3.84844e+06	3.16418e+06	3.94131e+06	C03951	ko00944
Lmsp004915	UPLC-MS/MS	449.11	287.06	-	-	448.101	C21H20O11	[M+H]+	Aureusidin-4-O-glucoside	Flavonoids	Aurones	-	3	-	4.44075e+06	1.3144e+06	3.72245e+06	978751	806622	986895	1.70569e+06	665292	994752	964120	3.66345e+06	4.1047e+06	1.03959e+06	5.05401e+06	1.02416e+06	3.91231e+06	1735005	4.355e+06	4.48323e+06	6.09144e+06	5.60568e+06	5.06363e+06	4.09773e+06	4.00582e+06	4.72031e+06	1.38653e+06	3.87828e+06	4.18207e+06	4.06834e+06	1.51391e+06	3.83023e+06	-	-
mws0061	UPLC-MS/MS	463.09	300.03	-	-	464.096	C21H20O12	[M-H]-	Quercetin-3-O-galactoside (Hyperin)	Flavonoids	Flavonols	482-36-0	1	-	2.66475e+07	2.70033e+07	2.82534e+07	2.96442e+07	3.24228e+07	2.87504e+07	2.36621e+07	2.26688e+07	2.13856e+07	2.49554e+07	3.3823e+07	2.55255e+07	1.96413e+07	2.26555e+07	2.21633e+07	2.02475e+07	2.03196e+07	2.49969e+07	2.64895e+07	2.01024e+07	2.29588e+07	2.70847e+07	2.10346e+07	2.81718e+07	2.96646e+07	2.29363e+07	2.58405e+07	34988420	2.39031e+07	2.48135e+07	3.05146e+07	C10073	-
Hmcn001884	UPLC-MS/MS	463.09	301.03	-	-	464.096	C21H20O12	[M-H]-	6-Hydroxyluteolin 5-glucoside*	Flavonoids	Flavones	-	3	-	1.55291e+07	1.73463e+07	22199175	1.65575e+07	2.21119e+07	2.00108e+07	1.80097e+07	1.37778e+07	1.33422e+07	1.59222e+07	1.95569e+07	1.54174e+07	1.40642e+07	1.36584e+07	1.247e+07	1.37637e+07	1.19367e+07	1.47532e+07	1.47961e+07	1.36042e+07	1.59582e+07	1.40194e+07	1.24044e+07	1.54535e+07	1.64712e+07	1.53925e+07	1.50421e+07	25293920	1.63088e+07	1.59623e+07	23276500	-	-
mws0856	UPLC-MS/MS	463.09	301.04	-	-	464.096	C21H20O12	[M-H]-	Quercetin-4'-O-glucoside (Spiraeoside)*	Flavonoids	Flavonols	20229-56-5	3	-	1.45483e+07	1.70837e+07	1.65278e+07	1.75024e+07	1.84951e+07	1.84398e+07	1.21588e+07	1.24089e+07	1.13332e+07	1.69793e+07	1.96727e+07	1.65709e+07	1.14646e+07	1.24923e+07	1.18732e+07	1.35257e+07	1.21218e+07	1.52684e+07	1.78112e+07	1.27636e+07	1.2995e+07	1.77699e+07	1.41011e+07	1.52423e+07	1.68924e+07	1.30697e+07	1.32921e+07	24945590	1.62123e+07	21569840	1.78887e+07	-	-
mws1329	UPLC-MS/MS	463.09	301.04	-	-	464.096	C21H20O12	[M-H]-	Quercetin-7-O-glucoside	Flavonoids	Flavonols	491-50-9	1	-	1.55327e+07	1.48633e+07	1.75421e+07	1.7404e+07	1.81794e+07	1.75954e+07	1.46487e+07	1.16287e+07	1.36864e+07	1.62356e+07	2.10199e+07	1.71949e+07	1.1684e+07	1.30116e+07	1.2986e+07	1.20701e+07	1.14948e+07	1.24458e+07	1.76663e+07	1.37871e+07	1.28106e+07	1.71377e+07	1.40077e+07	1.49487e+07	1.48757e+07	1.57084e+07	1.36064e+07	23049875	1.52038e+07	1.84557e+07	1.65466e+07	C12639	-
MWSHY0046	UPLC-MS/MS	465.1	303.05	-	-	464.096	C21H20O12	[M+H]+	Quercetin-3-O-glucoside (Isoquercitrin)*	Flavonoids	Flavonols	482-35-9	1	-	3.5127e+06	4743590	4.10968e+06	5526960	3.98711e+06	4736630	2.37185e+06	1.80598e+06	6653385	5235055	3.78392e+06	5810740	2.5649e+06	4621875	2.78714e+06	4729670	5959880	4884570	2.7916e+06	4502005	8435415	5091960	3.23389e+06	3.61599e+06	3.60153e+06	6448830	7721850	3500380	5643110	4776645	5712575	C05623	ko00944,ko01100,ko01110
Smgp004575	UPLC-MS/MS	465.1	303.05	-	-	464.096	C21H20O12	[M+H]+	Quercetin-5-O-β-D-glucoside*	Flavonoids	Flavonols	-	1	-	7.49249e+06	7.57635e+06	6.92866e+06	7.07819e+06	7.0996e+06	6.7583e+06	4.43591e+06	2.36266e+06	8985705	1.09245e+07	5.23098e+06	7.67519e+06	4.07898e+06	6.16053e+06	4.76876e+06	7.3005e+06	6.12533e+06	5.84372e+06	5.2742e+06	7.52335e+06	10009955	8605455	5.50656e+06	5.83766e+06	5.92104e+06	13570025	13200330	6.07426e+06	1.0005e+07	7346995	8.4276e+06	-	-
Lmdp003286	UPLC-MS/MS	465.102	303.061	-	-	464.096	C21H20O12	[M+H]+	Isohyperoside*	Flavonoids	Flavonols	35589-21-0	1	-	3.32169e+06	7028050	4.961e+06	4.18113e+06	3.00048e+06	4.25134e+06	2.59849e+06	2.55079e+06	5912490	6146100	3.96263e+06	5688045	2.74181e+06	4240060	3.20065e+06	3521060	4.50432e+06	5282210	2.59792e+06	4663590	4917660	5278715	2.77191e+06	3.02985e+06	3.16383e+06	6755780	7842885	3.63811e+06	7.00839e+06	5261250	6.46267e+06	-	-
pmp001309	UPLC-MS/MS	465.1	303.1	-	-	464.096	C21H20O12	[M+H]+	6-Hydroxykaempferol-7-O-glucoside	Flavonoids	Flavonols	-	1	-	4.4874e+06	5.55479e+06	4.74782e+06	5758145	3.46854e+06	4.50502e+06	2.95165e+06	2.40484e+06	4.87452e+06	6117975	3.54507e+06	6983810	2.77383e+06	4.65851e+06	3.92966e+06	3.25132e+06	5359080	4853225	2.45149e+06	5290940	6068770	4.99014e+06	4.40201e+06	3.45036e+06	4.66498e+06	6748720	7.14753e+06	3.66727e+06	8501615	5.5525e+06	5.49715e+06	-	-
mws0056	UPLC-MS/MS	463.09	316.03	-	-	464.096	C21H20O12	[M-H]-	Myricetin-3-O-rhamnoside (Myricitrin)	Flavonoids	Flavonols	17912-87-7	3	-	71624.2	291670	396670	393340	365005	305005	60218.2	285005	300005	486670	137620	301670	353340	286670	398340	335005	205005	276670	79864.8	216670	330005	101978	131670	396670	370005	331670	371670	446670	341670	488340	370005	C10108	-
ZBN0147	UPLC-MS/MS	463.088	331.047	-	-	464.095	C21H20O12	[M-H]-	Laricitrin-3-O-xyloside	Flavonoids	Flavonols	-	3	-	18571.5	54085.8	61907.8	31776.8	67126.2	41349.5	48378.1	76887.7	46710.9	50792	46556.9	25532.9	13340	63890.4	61035.4	28147.5	30745	58972.1	31810.9	61038.8	37933.3	56772	45363	23803.9	84798	30071	65926.4	50398.2	54683.3	36323.7	27961.2	-	-
Lmln001856	UPLC-MS/MS	479.09	316.02	-	-	480.09	C21H20O13	[M-H]-	5,7-Dihydroxy-4-oxo-2-(3,4,5-trihydroxyphenyl)-4H-chromen-3-yl-alloside	Others	Others	-	1	-	6632210	2.0188e+06	1.54876e+06	2.33513e+06	1.95928e+06	1.47694e+06	5537460	1.22358e+06	1.20121e+06	1.91218e+06	7720070	2.38561e+06	2.19176e+06	2.35651e+06	3.17275e+06	1.70703e+06	1.99388e+06	2.4808e+06	8824145	1.93131e+06	2.45955e+06	8104910	7785910	2.08594e+06	2149546	1.88297e+06	2.01121e+06	2.48883e+06	2.18697e+06	2.27464e+06	2.64228e+06	-	-
Lmmp003271	UPLC-MS/MS	481.1	319.05	-	-	480.09	C21H20O13	[M+H]+	Gossypetin-8-O-glucoside	Flavonoids	Flavonols	652-78-8	2	-	704079	359433	688665	573693	651881	574111	1.17894e+06	734195	1.12377e+06	726965	795325	621722	722598	450692	824630	1.19338e+06	627463	637932	653204	423728	720277	748120	778274	896534	1.03693e+06	564866	2.93274e+06	743546	1258340	572736	1578340	C10051	-
Lmyp005841	UPLC-MS/MS	417.12	255.06	-	-	416.111	C21H20O9	[M+H]+	Chrysin-7-O-glucoside	Flavonoids	Flavones	31025-53-3	3	-	110314	82064.5	103484	70679.4	82092	84390.4	72661.3	85545.3	77090.1	113564	109952	106006	108957	126581	106469	109298	97627.4	83584.5	69655	77305.5	95571.8	67685.2	89524.5	71644.5	103982	99660.7	114076	84580	106247	112347	86423.3	-	-
Zblp002828	UPLC-MS/MS	433.11	301.07	-	-	433.113	C21H21O10+	[M]+	Peonidin-3-O-arabinoside	Flavonoids	Anthocyanidins	-	3	-	224894	177883	191544	176333	198493	255503	216019	178553	195253	323469	293023	159283	187557	146377	140797	213129	183411	196532	179859	238935	190048	196442	150233	191390	179537	164428	194751	225998	241060	193506	197931	-	-
Zblp002068	UPLC-MS/MS	449.11	287.06	-	-	449.108	C21H21O11+	[M]+	Cyanidin-3-O-glucoside	Flavonoids	Anthocyanidins	47705-70-4	2	-	2.17755e+06	2.74793e+06	2.94403e+06	1.95151e+06	2.24872e+06	2.66018e+06	2.53313e+06	2.22901e+06	2.43931e+06	2.42886e+06	2.77805e+06	2.68637e+06	2.28447e+06	2.24018e+06	2.27584e+06	2.75802e+06	2.15144e+06	2.39486e+06	1.64864e+06	1.46702e+06	2.04063e+06	1.98682e+06	2.19438e+06	1.81318e+06	1.73253e+06	1.64739e+06	1.49925e+06	2.40263e+06	2.3062e+06	2.2023e+06	2.24424e+06	C08604	ko00942,ko01110
Zblp001862	UPLC-MS/MS	465.1	303.05	-	-	465.103	C21H21O12+	[M]+	Delphinidin-3-O-galactoside	Flavonoids	Anthocyanidins	28500-00-7	3	-	352337	232897	402443	317016	323453	376004	321613	248625	274586	131670	290976	403159	59801.4	97963.8	265562	160005	96670	329496	266488	100134	121670	279020	91498.7	218444	156565	80552.3	36670	243769	68776.2	121670	157802	-	-
pme1398	UPLC-MS/MS	465.1	303.05	-	-	465.103	C21H21O12+	[M]+	Delphinidin-3-O-glucoside (Mirtillin)	Flavonoids	Anthocyanidins	50986-17-9	2	-	652427	579567	480055	560998	467814	446619	561464	598659	286731	792376	534245	508489	469350	416878	518268	681958	448602	766180	365726	278260	562153	408781	322849	540016	322808	228811	211784	234144	691041	614143	483995	C12138	ko00942,ko01110
Lman003972	UPLC-MS/MS	433.11	161.03	-	-	434.121	C21H22O10	[M-H]-	6-O-Caffeoylarbutin	Phenolic acids	Phenolic acids	136172-60-6	3	-	24315.2	30005	43357.5	30825.6	28670.5	29192.7	15176	38340	55418.9	23687.1	28681.7	25268.2	38340	43843.7	31394.8	15005	69543.4	16670	26701.7	53960.8	31670	35050.7	32468.6	51733.7	15154.3	15199.8	25789.9	21925.3	37466.5	48043	16670	-	-
mws1360	UPLC-MS/MS	433.11	269.04	-	-	434.121	C21H22O10	[M-H]-	Engeletin	Flavonoids	Flavanonols	572-31-6	1	-	1.37156e+06	2653400	2.56759e+06	2.47571e+06	3.07142e+06	2.30408e+06	1.27328e+06	2.41734e+06	2.47002e+06	2.37214e+06	1.14739e+06	2.41899e+06	2.03953e+06	2.2472e+06	2.2136e+06	4661855	2.18976e+06	2.77592e+06	923219	1.63515e+06	2.30449e+06	1.23126e+06	1.49524e+06	2.22075e+06	2.20639e+06	2.26437e+06	2.02913e+06	1420005	2.04209e+06	3.34425e+06	3022115	-	-
HJN090	UPLC-MS/MS	433.11	271.06	-	-	434.121	C21H22O10	[M-H]-	Butin-7-O-glucoside*	Flavonoids	Flavanones	-	1	-	3612450	1.93511e+06	1.54066e+06	2.33959e+06	2.29745e+06	1.90228e+06	1.45708e+06	2.30682e+06	1.76729e+06	2.33362e+06	3982090	2.30943e+06	3.1233e+06	3.58004e+06	3.11816e+06	1.59267e+06	2.19593e+06	1.76881e+06	3567610	1.62947e+06	2.33697e+06	4149975	2.11243e+06	2.39145e+06	2.70447e+06	4663590	2.97956e+06	1.58276e+06	2.46175e+06	1.96031e+06	2.12742e+06	-	-
Zmhn001036	UPLC-MS/MS	433.11	271.06	-	-	434.121	C21H22O10	[M-H]-	Choerospondin	Flavonoids	Flavanones	81202-36-0	2	-	286212	513091	566229	583419	717195	557407	286598	514053	588535	852668	491190	587135	535111	661455	647829	715257	548886	654023	146670	465874	546406	326749	241807	729781	806596	706427	923061	739491	680218	830136	534018	-	-
Labn004865	UPLC-MS/MS	433.11	271.06	-	-	434.121	C21H22O10	[M-H]-	Hydroxy isoliquiritigenin glucoside	Flavonoids	Chalcones	-	1	-	3329865	2.52903e+06	2.64318e+06	2989490	1.73108e+06	3460745	3041005	2922550	3842060	3.44091e+06	4051295	5596975	6144345	5726595	4835820	3564160	4198475	4364895	2893380	3221470	2.67401e+06	3202555	3300605	2.86639e+06	2.27126e+06	5311905	5095450	1.44393e+06	3016965	2.61871e+06	2.03985e+06	-	-
HJN087	UPLC-MS/MS	433.12	271.06	-	-	434.121	C21H22O10	[M-H]-	Naringenin-4'-O-glucoside*	Flavonoids	Flavanones	-	1	-	3.15899e+06	2.32219e+06	2.03657e+06	2.69891e+06	3.04341e+06	3.4822e+06	2.23224e+06	4.48109e+06	2.18077e+06	2.82579e+06	5090215	2.28496e+06	5.01741e+06	4.77696e+06	3.20675e+06	1.82938e+06	3.08458e+06	2.42375e+06	3.65466e+06	3.20356e+06	2.49095e+06	3.28186e+06	3.76958e+06	3.39528e+06	3.4401e+06	2.24214e+06	4.6694e+06	1.82184e+06	2.70135e+06	2.57661e+06	2.68034e+06	-	-
mws1179	UPLC-MS/MS	433.11	271.07	-	-	434.121	C21H22O10	[M-H]-	Naringenin-7-O-glucoside (Prunin)*	Flavonoids	Flavanones	529-55-5	1	-	3254150	2840205	2838490	3545195	2010005	3085670	2110005	3101135	3412510	4106685	2703075	5025700	6193580	4186350	5595225	3297165	3963065	3550370	1896670	2874510	2440005	2728775	2963740	3226630	2639700	3533130	4056485	1.21536e+06	3419400	2485005	2421670	C09099	ko00941
pmp000604	UPLC-MS/MS	435.13	273.07	-	-	434.121	C21H22O10	[M+H]+	Rubrofusarin-6-O-glucoside	Others	Ketone compounds	132922-80-6	2	-	2.48695e+06	2.24861e+06	2.53675e+06	2.10934e+06	2991205	1.73994e+06	4305930	1.6907e+06	1.93101e+06	2.16637e+06	2.51212e+06	1.7828e+06	3161311	2.13846e+06	4592330	1.79551e+06	1.28273e+06	1.9956e+06	1.73939e+06	1.70234e+06	1.28924e+06	1.61024e+06	2.15376e+06	3522785	2.82534e+06	1.82778e+06	3013530	3343635	3398735	1.5529e+06	3309210	-	-
Hmgp002748	UPLC-MS/MS	435.127	273.07	-	-	434.121	C21H22O10	[M+H]+	Toralactone-9-O-glucoside	Others	Others	-	3	-	22305.7	24231.8	16879.5	15005	4300.07	9485.32	5486.07	12303.7	14186.1	12915	5081.79	12273.8	10299.5	13759	14010.1	18340	7160.91	17670.2	23337.1	9030.37	4946.47	10319.9	13561.6	19923.8	7607.8	15005	20788.2	16307.1	17672.6	9379.52	9402.35	-	-
Lahp003986	UPLC-MS/MS	435.13	273.08	-	-	434.121	C21H22O10	[M+H]+	3,4-Dihydro-4-(4'-hydroxyphenyl)-5,7-dihydroxycoumarin glucoside	Lignans and Coumarins	Coumarins	-	2	-	1.81302e+06	1.73516e+06	1.7955e+06	1.6817e+06	1.8495e+06	1.40551e+06	2.36198e+06	1.85691e+06	1.21243e+06	1.62718e+06	1.82599e+06	1.40478e+06	2.7079e+06	2.39897e+06	1.87491e+06	1.30102e+06	1.16279e+06	1.49061e+06	1.2808e+06	1.28465e+06	1.40909e+06	1.22277e+06	1.71081e+06	1.94433e+06	2.05276e+06	964935	2.0856e+06	1.74418e+06	2.56953e+06	1.42163e+06	2.29632e+06	-	-
Lmlp006175	UPLC-MS/MS	435.13	273.09	-	-	434.121	C21H22O10	[M+H]+	Isosalipurposide (Phlorizin Chalcone)	Flavonoids	Chalcones	4547-85-7	1	-	3.57276e+06	4.21804e+06	9460770	3.46598e+06	7010350	3.73154e+06	1.78209e+06	5065800	4.64949e+06	7677380	7222865	3.75412e+06	4.11696e+06	4.79315e+06	4.27539e+06	3.28344e+06	3.51416e+06	2.6001e+06	3.35865e+06	3.345e+06	3.14769e+06	3.70359e+06	3.16387e+06	2.90653e+06	4.5735e+06	4.6598e+06	3.96741e+06	5879150	2.43799e+06	3.81001e+06	2.26625e+06	C16406	ko00941
pme1611	UPLC-MS/MS	433.11	313.07	-	-	434.121	C21H22O10	[M-H]-	Isohemiphloin	Flavonoids	Flavanones	3682-02-8	3	-	37306.2	40905.4	60705.6	59407.9	55530.5	34877	19922	33579.4	45209.6	59419.3	28501.7	71670	46962.8	49077.2	55005	57375.3	56831.6	44423.8	38443.3	47404.6	73616	16670	11670	43373.7	90456.9	53340	91685.7	82648.9	56827.7	61987.6	69730.7	-	-
HX1130	UPLC-MS/MS	451.12	85.03	-	-	450.116	C21H22O11	[M+H]+	astilbin	Others	Stilbene	-	3	-	980005	420005	698340	478340	933340	1788340	1.29753e+06	760240	2626005	863340	786670	358340	695877	423340	713340	1896670	635005	431670	730005	1723340	535005	471670	280952	779487	275796	2193340	1620005	1310005	2316670	2155005	2526670	-	-
Qmjp011020	UPLC-MS/MS	451.12	85.03	-	-	450.116	C21H22O11	[M+H]+	Petiolin G	Others	Others	-	1	-	980005	420005	698340	478340	933340	1788340	1.29753e+06	760240	2626005	863340	786670	358340	695877	423340	713340	1896670	635005	431670	730005	1723340	535005	471670	280952	779487	275796	2193340	1620005	1310005	2316670	2155005	2526670	-	-
Jmgn004021	UPLC-MS/MS	449.11	269.05	-	-	450.116	C21H22O11	[M-H]-	6-C-Glucosyl-2-Hydroxynaringenin	Flavonoids	Flavanones	-	2	-	420005	285005	240005	191670	201670	313340	286670	105071	190005	470005	608340	256164	252655	327516	350005	165436	234475	245005	285886	188321	245005	386172	261491	208207	308340	199625	203340	358340	220005	268340	263340	-	-
Lmsn003297	UPLC-MS/MS	449.11	287.06	-	-	450.116	C21H22O11	[M-H]-	3,4,2',4',6'-Pentahydroxychalcone-4'-O-glucoside	Flavonoids	Chalcones	-	2	-	189880	436670	330005	423340	391670	445005	205005	229336	300396	400005	218340	560005	421670	420005	623340	426670	386670	420005	160585	253340	471670	209346	282108	291670	381670	490005	382340	338340	466670	481670	320005	C16408	ko00941,ko01110
Lmtn002796	UPLC-MS/MS	449.11	287.06	-	-	450.116	C21H22O11	[M-H]-	Aromadendrin-7-O-glucoside*	Flavonoids	Flavanonols	28189-90-4	1	-	450005	385005	338340	361670	449927	270005	376670	218340	198340	421670	600005	280727	375470	373133	411826	395005	534554	341670	485005	345058	406670	530005	488237	556406	438340	320498	463340	320005	363340	448340	460005	-	-
Lmmn004625	UPLC-MS/MS	449.11	287.06	-	-	450.116	C21H22O11	[M-H]-	Dihydrokaempferol-7-O-glucoside	Flavonoids	Flavanonols	-	3	-	1.39586e+06	995464	835201	1.21776e+06	969906	1.01687e+06	1.40074e+06	1.22814e+06	1.05498e+06	1.1998e+06	1.60069e+06	1.33029e+06	1.35239e+06	1563340	1.47058e+06	1.00695e+06	1.52295e+06	1.3729e+06	1.34377e+06	1.37591e+06	895819	1.55706e+06	1.50433e+06	1.13799e+06	996551	1.18625e+06	1.39883e+06	733601	987646	930616	921669	-	-
pmb3023	UPLC-MS/MS	449.11	287.06	-	-	450.116	C21H22O11	[M-H]-	Eriodictyol-8-C-glucoside*	Flavonoids	Flavanones	1023271-51-3	1	-	212571	178791	188113	291067	246670	206280	169341	81670	144163	256670	401670	284024	177683	282883	51670	140607	83340	285195	228941	156744	186302	55013.9	143340	116670	372708	191045	370423	166670	223195	166383	76670	-	-
Lmsp004301	UPLC-MS/MS	451.12	289.07	-	-	450.116	C21H22O11	[M+H]+	3',5,5',7-Tetrahydroxyflavanone-7-O-glucoside	Flavonoids	Flavanones	-	3	-	138340	185005	135005	190005	85005	175005	23340	131670	388505	181670	163340	325807	121670	260005	141670	200005	191670	156670	88340	151670	158340	414939	176670	148340	171670	416326	228340	158340	175005	180005	126670	-	-
Zbnp004170	UPLC-MS/MS	451.12	289.07	-	-	450.116	C21H22O11	[M+H]+	Eriodictyol-3'-O-glucoside	Flavonoids	Flavanones	-	3	-	138340	185005	135005	190005	85005	175005	23340	131670	388505	181670	163340	325807	121670	260005	141670	200005	191670	156670	88340	151670	158340	414939	176670	148340	171670	416326	228340	158340	175005	180005	126670	-	-
MWS20145	UPLC-MS/MS	451.12	289.07	-	-	450.116	C21H22O11	[M+H]+	Eriodictyol-7-O-glucoside	Flavonoids	Flavanones	38965-51-4	3	-	106670	334185	141670	166670	123340	161670	82948.1	57878.2	259010	150005	160005	362003	111670	273340	141670	171670	360638	180005	101670	213340	173340	350889	146670	141670	158340	245005	288340	121670	138340	300607	170005	-	-
zjgp122004	UPLC-MS/MS	451.12	289.07	-	-	450.116	C21H22O11	[M+H]+	Okanin-3'-O-β-D-glucoside*	Flavonoids	Chalcones	-	3	-	445182	460616	626738	614419	707631	484435	588095	534705	464779	509385	445329	472038	430671	420342	438934	343061	431700	516386	719920	390417	358401	397646	808219	478176	394547	410013	494774	674686	425124	451408	376446	-	-
Cmxp003975	UPLC-MS/MS	451.12	289.07	-	-	450.116	C21H22O11	[M+H]+	Okanin-4'-O-glucoside(Marein)*	Flavonoids	Chalcones	535-96-6	3	-	133340	236670	153340	171670	111670	178340	125682	115005	190005	203340	168340	327198	121670	266670	131670	190005	181670	186670	161670	158340	196670	426075	166670	103340	145005	352280	286670	170005	226670	288079	206670	-	-
Lmlp005236	UPLC-MS/MS	451.12	289.08	-	-	450.116	C21H22O11	[M+H]+	Dihydrokaempferol-3-O-glucoside	Flavonoids	Flavanonols	31049-08-8	3	-	110005	205005	156670	148340	113340	145005	43918.8	51670	131670	196670	120005	183340	126670	258340	125005	181670	175005	206670	110005	168340	200005	245005	146670	111670	183340	270005	285005	173340	220005	158340	236670	-	-
mws1361	UPLC-MS/MS	449.11	303.08	-	-	450.116	C21H22O11	[M-H]-	Taxifolin-3-O-rhamnoside (Astilbin)	Flavonoids	Flavanonols	29838-67-3	1	-	2.68428e+06	10073330	8278095	9215825	8702205	8567845	4.03346e+06	8678910	7242365	9511260	4.47434e+06	5170470	5339860	4606230	7400225	8969540	5693305	8142385	2.79847e+06	4432565	7618700	2.39839e+06	1.70365e+06	5530460	10419725	5646005	6858260	10645100	8660990	9498635	11202935	C17449	-
Wasn004683	UPLC-MS/MS	465.1	303.05	-	-	466.111	C21H22O12	[M-H]-	Protocatechuic acid 1-O-(Glucosylvanilloyl)	Phenolic acids	Phenolic acids	-	3	-	308294	527174	551169	484792	594813	518957	299124	405459	356105	493265	403333	593091	371467	399116	532177	449683	317217	411892	319422	351045	473991	352658	365262	437535	526394	492221	500627	476285	522333	442960	567375	-	-
Zbxn003562	UPLC-MS/MS	465.1	303.05	-	-	466.111	C21H22O12	[M-H]-	Taxifolin-2-O-glucoside	Flavonoids	Flavanonols	-	1	-	224976	186670	185005	411670	288340	308340	256007	290005	273340	296670	248245	375005	325005	295005	270005	331670	388340	451670	244994	276670	191670	258910	235671	180005	195005	276670	298340	253340	296670	276670	288340	-	-
HJN104	UPLC-MS/MS	481.14	319.08	-	-	482.106	C21H22O13	[M-H]-	Dihydromyricetin-3-O-glucoside	Flavonoids	Flavanonols	-	3	-	40285	58999.6	47010.4	39487.9	30677.8	50704.6	36263.3	33185.8	44715.3	46087	45539	54381	40356.7	51670	26670	57148.4	41670	40560.4	67267.5	40005	42996.4	101670	80005	41191.2	36872.4	46263.6	41240.8	52539.7	53466.8	48340	31345.8	-	-
Lmfn001584	UPLC-MS/MS	497.09	169.01	-	-	498.101	C21H22O14	[M-H]-	Methyl 4,6-di-O-galloyl-D-glucoside	Phenolic acids	Phenolic acids	-	3	-	2498.32	18419.7	16132.1	5381.39	7754.75	14980	8340	4964.58	8070.06	4963.53	18340	4960.86	2482.29	4039.06	6202	8070.06	11670	3723.43	13648.7	5179.54	3340	9853.95	19711.9	6726.07	9048.5	1670	6726.07	11670	12101.1	23340	7625.42	-	-
Lman004552	UPLC-MS/MS	417.12	145.03	-	-	418.126	C21H22O9	[M-H]-	Robustaside A;[6'-p-Coumarylarbutin]	Phenolic acids	Phenolic acids	148810-39-3	3	-	6670	3422.33	8340	5814.65	6670	11395.8	3340	8145.63	4654.01	5005	2289.99	10505	5703.89	9115.97	4897.78	6978.97	11686	6980.97	5005	6978.97	1670	8927.81	2293.07	6002.75	9117.3	12587.9	6841.25	2328.65	6980.97	8174.83	5005	-	-
Lmyp004617	UPLC-MS/MS	419.13	257.08	-	-	418.126	C21H22O9	[M+H]+	Pinocembrin-7-O-glucoside (Pinocembroside)*	Flavonoids	Flavanones	75829-43-5	1	-	896765	922400	966675	702207	719612	696215	490967	587452	596392	919095	657403	700462	1.00532e+06	1.08324e+06	1.21242e+06	710580	618094	705922	669121	703603	617937	595231	596340	648145	1.41958e+06	1.22652e+06	1.42881e+06	874194	828386	845625	736747	-	-
Lcyp000688	UPLC-MS/MS	419.13	257.08	-	-	418.126	C21H22O9	[M+H]+	Verecundin(Pinocembrin-5-glucoside)*	Flavonoids	Flavones	-	1	-	854438	856622	832919	658234	659458	617398	542288	464668	574948	696657	757846	666435	858836	948869	996218	491785	679175	671554	626841	613557	621397	549347	551425	578801	1.32694e+06	1.28348e+06	1.21369e+06	764366	797238	828026	711163	-	-
mws2118	UPLC-MS/MS	435.13	167.04	-	-	436.137	C21H24O10	[M-H]-	Phloretin-2'-O-glucoside (Phlorizin)	Flavonoids	Chalcones	60-81-1	1	-	2812765	4785345	5104170	4654900	4302465	2500005	2041670	4503740	3228350	6683390	2.24829e+06	8001465	9805550	8971340	10510555	4191545	5086730	4943790	2418340	3779870	4680980	4158635	5243785	7519190	6447070	4425625	3316095	5095450	5826525	5528710	5603980	C01604	ko00941,ko01110
HJN055	UPLC-MS/MS	435.13	273.08	-	-	436.137	C21H24O10	[M-H]-	Dihydrocharcone-4'-O-glucoside	Flavonoids	Chalcones	-	1	-	3252430	5810740	6339625	4505480	4893275	2028340	1963340	4568005	3111445	6021340	2.57687e+06	9829050	9763985	9574395	11733810	5301420	5824770	6306180	3393565	2805910	5493720	4841040	6450590	6146100	6920135	3890450	2996355	5332870	5439500	5420265	5591725	-	-
Zbpn005555	UPLC-MS/MS	435.13	273.08	-	-	436.137	C21H24O10	[M-H]-	Phloretin-4'-O-glucoside (Trilobatin)	Flavonoids	Chalcones	4192-90-9	1	-	3321260	4569745	4453395	4759245	6188300	2960305	2792195	5451740	3488315	8775715	2991205	5758145	11871455	8619785	10859930	5425510	5128590	5905470	2984340	4689670	5735360	4936820	6611040	8956970	6251625	5880905	4245260	6930745	5979195	7554720	2996355	-	-
Zajn002491	UPLC-MS/MS	451.12	289.07	-	-	452.132	C21H24O11	[M-H]-	catechin-4-β-D-galactopyranoside*	Flavonoids	Flavanols	-	3	-	78989.1	96157.4	88051	125555	163161	133931	117591	132049	154005	150674	75108.4	135780	130163	93340	122830	165908	96720.3	125582	98044.3	115194	81588.9	136194	139875	150663	526388	608179	678386	196154	185066	188785	165911	-	-
HJN041	UPLC-MS/MS	451.12	289.07	-	-	452.132	C21H24O11	[M-H]-	Epicatechin glucoside	Flavonoids	Flavanols	-	3	-	74449.6	70056.8	107938	101383	132076	115336	92456.9	102291	115218	114283	103805	137638	81670	95239.9	76670	106027	102309	106606	51709.8	88467	63249.2	140726	122173	119973	594308	632041	585922	157543	153007	174526	162264	-	-
Zmdn002400	UPLC-MS/MS	451.13	289.07	-	-	452.132	C21H24O11	[M-H]-	Epicatechin-3'-O-β-D-glucopyranoside*	Flavonoids	Flavanols	-	3	-	72177.6	97177.9	98994.9	94865.4	116254	125564	144346	139489	141172	107892	134350	92072.9	89798.4	87074.9	110913	131997	130192	119973	102581	94421.3	92587.3	178854	125054	132061	750005	599810	670837	180574	166467	187905	235564	-	-
Zbzn010406	UPLC-MS/MS	373.17	273.11	-	-	374.173	C21H26O6	[M-H]-	Hydroxyshikonofuran C	Quinones	Quinones	-	3	-	10940.2	15619.3	14409.5	10999	7811.44	9912.53	7939.13	8472.97	8585.74	17378.2	14452.5	16179.5	32125.5	28491.8	27940.7	37940.8	38161	37281.1	35853.9	38484.2	37172.3	16078.7	16893.8	15071	4073.37	4478.12	3743.51	14015.7	16608.8	18949.5	17276.7	-	-
pmb0530	UPLC-MS/MS	664.12	136.06	-	-	663.109	C21H27N7O14P2	[M+H]+	Nicotinic acid adenine dinucleotide	Nucleotides and derivatives	Nucleotides and derivatives	53-84-9	2	-	145725	168800	99115.8	225682	138183	143222	133061	156296	200168	129554	202312	170636	191631	183078	148213	216076	171531	218717	227896	175157	223733	170002	187457	200527	284896	267861	267863	138810	225445	163135	194289	C00003	ko00190,ko00730,ko00760,ko01100,ko01240
pme2651	UPLC-MS/MS	742.07	620.02	-	-	743.076	C21H28N7O17P3	[M-H]-	NADP (Nicotinamide adenine dinucleotide phosphate)	Nucleotides and derivatives	Nucleotides and derivatives	53-59-8	3	-	699102	745340	500282	1.33656e+06	666801	772400	662225	712571	692312	511827	502336	463013	391185	423484	442964	483775	552026	514638	504518	528274	521097	346019	354508	380463	416314	419943	363910	503930	534796	493160	500342	C00006	ko00195,ko00480,ko00760,ko01100,ko01240
Wchn003250	UPLC-MS/MS	487.15	175.06	-	-	488.153	C21H28O13	[M-H]-	2,4,8-Trihydroxy-1-tetralone-2-O-Xylose-Glucose	Others	Others	-	2	-	28340	21670	26992.5	53340	45005	33340	9643.17	36670	38340	21670	10005	58340	10005	7902.39	13168	17530.2	43340	18340	13605.9	11670	23340	16589.3	6141.34	18340	6670	20005	25005	20005	11670	15156.1	23340	-	-
Lmsn002288	UPLC-MS/MS	503.14	341.09	-	-	504.148	C21H28O14	[M-H]-	1-O-Caffeoyl-(6-O-glucosyl)-β-D-glucose	Phenolic acids	Phenolic acids	-	3	-	7643.82	5106.55	10012.2	25005	13401.8	20418.6	17839.2	22353.9	21270.1	23629.6	12099.9	30018.2	16601.1	17144.6	19173.3	37007.2	46382.4	55662.8	13039.9	18560.6	9578.83	29991.5	17344.7	22971.8	9583.25	16263.9	15015.5	19160.7	28738.2	27462.5	22353.9	-	-
Qmcp102604	UPLC-MS/MS	409.18	247.13	-	-	408.178	C21H28O8	[M+H]+	Shizukanolide 8-O-β-D-glucopyranoside	Terpenoids	Sesquiterpenoids	-	2	-	64592.7	45419.5	47745.8	33777.3	32615.3	26670	41790.3	84628.9	66377.5	43340	67464.2	86172.3	98977.6	125185	66670	128340	135005	137401	78340	161670	181670	155005	100141	104800	183835	175005	97498.2	93340	64976.4	91670	57754.8	-	-
Wbmp006327	UPLC-MS/MS	425.18	289.05	-	-	424.173	C21H28O9	[M+H]+	Butyl 1,3,5-trihydroxy-4-{[3-(4-hydroxy-3-methoxyphenyl)prop-2-enoyl]oxy}cyclohexane-1-carboxylate	Others	Others	-	2	-	189130	220478	190252	228659	208466	221544	189726	187748	182429	132290	117353	134906	209787	188936	168592	69704.7	67939.1	76022.5	153981	166427	163613	132646	100286	117183	168682	140849	150449	150426	147537	137624	156069	-	-
Wagp004803	UPLC-MS/MS	427.2	247.13	-	-	426.189	C21H30O9	[M+H]+	Abscisic acid D-glucopyranosyl ester	Others	Others	-	2	-	198199	329320	233340	337704	124659	187073	174668	289787	310961	202998	183608	342620	270506	480312	284018	339796	603340	395265	393340	516670	608340	401475	449364	265019	678340	938340	530023	321449	228375	293340	255518	-	-
Cmjp002035	UPLC-MS/MS	427.2	247.13	-	-	426.189	C21H30O9	[M+H]+	Sonchuside E	Terpenoids	Sesquiterpenoids	-	2	-	198199	329320	233340	337704	124659	187073	174668	289787	310961	202998	183608	342620	270506	480312	284018	339796	603340	395265	393340	516670	608340	401475	449364	265019	678340	938340	530023	321449	228375	293340	255518	-	-
Hmhn002787	UPLC-MS/MS	443.19	161.04	-	-	444.2	C21H32O10	[M-H]-	(1'R,3R,5R,8'S)-Dihydrophaseic acid-O-β-D-glucoside	Phenolic acids	Phenolic acids	-	3	-	84428.9	59019.5	79886	75702.1	72729.7	86063.7	84534.1	107779	88827	86441.6	77024.7	81670.7	85736.9	94774.7	87049.9	90613.5	94188.1	97753.5	59984.8	63788.7	79187.7	69447.3	87561.3	64778.5	97170.8	88386.5	88823.5	85842.5	78131.2	70226.5	83451.3	-	-
Hmcn000773	UPLC-MS/MS	507.17	179.05	-	-	508.179	C21H32O14	[M-H]-	6'-O-Glucosylaucubin	Terpenoids	Sesquiterpenoids	-	3	-	31393.3	92183.5	78496.8	96916.7	104824	103249	92068.6	83632	79452.1	100082	82530.9	87128.2	141677	125879	111017	114224	147394	123961	175996	244185	210667	313809	217757	210682	229174	238614	234004	133264	136948	131192	173276	-	-
Yajn003916	UPLC-MS/MS	445.21	59.01	-	-	446.215	C21H34O10	[M-H]-	(1S,4aS,7aR)-7-(3-hydroxybutyl)-4-((((2R,3R,4S,5S,6R)-3,4,5-trihydroxy-6-(hydroxymethyl)tetrahydro-2H-pyran-2-yl)oxy)methyl)-1,4a,5,6,7,7a-hexahydrocyclopenta[c]pyran-1-yl acetate	Terpenoids	Monoterpenoids	-	3	-	1251670	2218340	2493340	2458340	2503340	2360005	1201670	2.48104e+06	2218340	3207710	4.05598e+06	3.01564e+06	2566090	3233510	2970605	4059950	4.16882e+06	4377040	3.43358e+06	3.26399e+06	4023610	4.67938e+06	4.08338e+06	4252195	7109485	4526315	7026280	4304200	3571060	3629700	4475960	-	-
Ymjm000113	UPLC-MS/MS	477.2	181.09	-	-	478.205	C21H34O12	[M-H]-	Kanokoside B	Terpenoids	Terpene	-	3	-	254081	781670	715005	921670	1000005	771670	293587	866670	886670	916670	319794	703340	603340	733340	728340	988340	896670	975005	299840	721670	981670	278402	280913	698340	770005	683340	675005	793340	798340	756670	786670	-	-
Lasp013837	UPLC-MS/MS	335.26	81.07	-	-	334.25	C21H34O3	[M+H]+	Ent-16beta-Methoxy-19-Kauranoic Acid	Terpenoids	Ditepenoids	-	1	-	42255	27863.5	43869	32881.9	23188.1	35416	24755.4	32626.7	47383.7	55375.3	49167.4	25056.9	22162.9	47080.5	43645.5	45919.4	35137.4	22183.6	44072.8	20893.5	38251.3	25365.8	38173.4	39340.5	21086.5	29144.4	18671.3	21790.8	12450.9	25719.8	20764.7	-	-
Hmqp006656	UPLC-MS/MS	335.26	335.26	-	-	334.251	C21H34O3	[M+H]+	12-Hydroxyhydromethylabietate	Terpenoids	Ditepenoids	-	2	-	8889.87	10055.3	10038.3	6551.29	8735.99	9454.53	9316.55	9847.21	9239.94	11128.8	8337.24	9455.37	7390.77	9048.17	8645.6	8675.59	8424.89	9261.77	8995.97	6293.92	10492.4	8208.84	8712.77	11604.6	6689.76	9026.32	6504.6	9351.31	5464.48	10877.3	7533.38	-	-
Wcsn011371	UPLC-MS/MS	349.23	267.23	-	-	350.246	C21H34O4	[M-H]-	1-Stearidonoyl-Glycerol	Lipids	Glycerol ester	-	1	-	72936.8	4925.29	44400.7	22576.7	7671.82	2387.88	14160.3	32597.6	25269.3	37654.4	15660.8	13427.2	27044.3	17380.5	12411.9	24928.1	75940.6	20641.7	82364.8	16041.1	14450	18773.6	17605.1	25509	43746.5	54343.8	53630.1	34862.5	45120.5	24266.3	25852.8	-	-
Wasn006585	UPLC-MS/MS	447.22	315.18	-	-	448.231	C21H36O10	[M-H]-	Geranyl 3-O-xylopyranosyl-glucopyranoside	Others	Others	-	3	-	15005	21670	8340	26685.9	10005	6670	7618.35	11130.6	15005	10005	6446.43	10847.6	13340	14339.6	7581.91	5234.71	17426.7	10005	13340	11670	13221.3	5005	10005	14934.3	10005	7646.54	18340	6161.59	11176.4	15005	5005	-	-
Xmcn005741	UPLC-MS/MS	447.23	315.19	-	-	448.231	C21H36O10	[M-H]-	patrinioside	Terpenoids	Sesquiterpenoids	-	3	-	275238	190879	197596	261094	285031	236686	202112	302150	197308	152605	231351	220772	288508	249627	287853	126998	150561	137786	295655	233232	222549	238232	255408	159605	208021	198555	280032	105005	207166	179773	202335	-	-
Wcdp010716	UPLC-MS/MS	337.27	95.09	-	-	336.266	C21H36O3	[M+H]+	Glycidyl Linoleate	Lipids	Glycerol ester	24305-63-3	3	-	19923.3	22591.1	21823.5	26717.3	25009	40142.9	797924	16977.4	21653	23259.7	22330.4	24035.2	22215.3	63014.7	159674	28861.1	20924.4	23644.8	25521.6	19592.5	33430.1	85888.4	271117	29684.2	28006.2	26787.3	23899.2	18977	19111.7	19080.1	19838.2	-	-
Wcdp010162	UPLC-MS/MS	353.27	261.22	-	-	352.261	C21H36O4	[M+H]+	1-Monolinolenoyl-Rac-Glycerol	Lipids	Glycerol ester	18465-99-1	1	-	20978.1	18216.5	22723.5	33166.2	20072.8	22489.6	14679.8	16510.3	22598.3	22909.6	29554.2	26411.2	17613.8	26176.8	24456.2	35331.9	36077.9	32898.3	46251.9	40848	42635	30696.6	34896.2	37931.5	48411.7	29462.3	44144.8	30101.6	26121.5	25346.6	24353.6	-	-
Lmfp009701	UPLC-MS/MS	353.27	261.22	-	-	352.261	C21H36O4	[M+H]+	Glycerol 9(E),11(Z),13(E)-octadecatrienoyl ester	Lipids	Glycerol ester	-	1	-	15099.5	13891.3	15697.9	22547.5	20381.9	25533.1	17417.2	17185.2	18999.4	19000.4	19751.5	12267.8	18327.5	21038.6	23575.6	25120.9	31877.2	26694.1	27795.5	22767.2	27325.5	25820.9	24218.8	27890.2	37393.4	36023.5	38675	20984	22873	23355.4	19383.4	-	-
Lmhp011562	UPLC-MS/MS	353.27	261.22	-	-	352.261	C21H36O4	[M+H]+	1-α-Linolenoyl-glycerol*	Lipids	Glycerol ester	-	1	-	17386.9	13409.1	16452.8	23912.3	21505	24909.3	20717.1	16052.2	18970.7	21499.1	15733.7	17143.7	19647.9	19649.5	15560.9	28059.4	26253.2	24174.4	23725.1	26368.5	28638.7	24245.2	24791.4	25419.7	38233	38702	39138.2	20938.8	25342.9	23653.7	19963.7	-	-
Lmhp011388	UPLC-MS/MS	353.27	261.22	-	-	352.261	C21H36O4	[M+H]+	2-α-Linolenoyl-glycerol*	Lipids	Glycerol ester	55268-58-1	1	-	20978.1	18216.5	22723.5	33166.2	20072.8	22489.6	14679.8	16510.3	22598.3	22909.6	29554.2	26411.2	17613.8	26176.8	24456.2	35331.9	36077.9	32898.3	46251.9	40848	42635	30696.6	34896.2	37931.5	48411.7	29462.3	44144.8	30101.6	26121.5	25346.6	24353.6	-	-
Lmsp010763	UPLC-MS/MS	353.27	261.22	-	-	352.261	C21H36O4	[M+H]+	Monolinolenin*	Lipids	Glycerol ester	75685-85-7	1	-	21065.2	20204.1	19678.5	36597	28060	25621.3	19592.7	18693.1	27017.3	25002.2	30794.5	27139.4	26568.3	31038.5	25710.5	40169.6	44506.3	32255.2	53997.3	48285.9	48965.6	44057	44543.4	50711.7	40353.9	45557.5	47566	29881.6	27152.9	26274.5	21768.3	-	-
Hasp010605	UPLC-MS/MS	353.27	261.22	-	-	352.261	C21H36O4	[M+H]+	(S)-2,3-dihydroxypropyl (9Z,12Z,15Z)-octadeca-9,12,15-trienoate	Others	Others	129828-41-7	3	-	115065	105648	90674.5	195317	155689	170320	160048	153991	144587	204983	181106	160769	215146	194106	181753	291744	272759	274244	344093	303365	366041	324959	353836	297466	254037	250152	240178	241639	245601	210582	214252	-	-
Lmdn003868	UPLC-MS/MS	431.23	161.05	-	-	432.236	C21H36O9	[M-H]-	Frehmaglutoside G	Terpenoids	Monoterpenoids	-	1	-	1648340	941670	1026670	667889	1008340	1.3373e+06	1878340	1.2879e+06	1.18733e+06	1271670	2528340	1.52022e+06	1.3441e+06	1.35663e+06	1.2383e+06	1.35294e+06	947454	1.3552e+06	1755005	747056	1.14888e+06	1731670	1458340	971670	965005	1.34173e+06	914306	1446670	951670	876670	1166670	-	-
Wafn003987	UPLC-MS/MS	525.26	333.19	-	-	466.241	C21H38O11	[M+CH3COOH-H]-	Decanoyl arabinosylglucoside	Others	Saccharides	-	1	-	7304.67	24455.1	20005	21057.5	32760.9	27805.4	18358.6	15005	9365.52	16376.1	11672.5	21670	25005	23175.2	33340	19187.3	10005	22216.1	10504	18340	25377.3	9055.92	7589.58	36034.7	23340	24821.4	20005	12874.5	19888.2	31670	18060.4	-	-
Wafn004288	UPLC-MS/MS	525.25	333.19	-	-	466.241	C21H38O11	[M+CH3COOH-H]-	7-Hydroxy-3,7-Dimethyl-2-Octenyl 6-O-Alpha-L-Arabinofuranosyl-Beta-D-Glucopyranoside	Others	Others	-	3	-	108521	29374.7	75281.2	78760.1	98145.9	69681.8	122237	83972.3	112293	95669.3	107048	103276	112320	26670	31670	130796	127198	181235	146637	126604	150705	0	0	0	217598	141046	114051	58476.2	127141	108599	127530	-	-
Lmhp112042	UPLC-MS/MS	355.28	263.24	-	-	354.277	C21H38O4	[M+H]+	1-Linoleoylglycerol*	Lipids	Glycerol ester	2277-28-3	1	-	6694.52	7556.85	7143.69	8733.36	10235.9	9360.08	6482.18	7009.87	8543.3	8224.25	8443.48	9771.9	4002.23	7713.66	5314.8	9433.73	7280.1	9314.85	6739.7	8590.63	10176.1	8005.88	6474.44	5683.39	9967.93	5171.27	7406.12	7130	7279.68	6038.41	5896.37	-	-
Lmhp012042	UPLC-MS/MS	355.28	263.24	-	-	354.277	C21H38O4	[M+H]+	2-Linoleoylglycerol*	Lipids	Glycerol ester	3443-82-1	1	-	11205.2	12031.5	11599.2	16364.5	17057	17304.3	12703.4	9786.89	12292.3	11187.8	12116.2	12046.9	14756.7	10129.7	12513.2	13638.8	16841.4	14066.3	17904.1	13586.7	18182.3	14834.8	15886.9	14454	16353	16711.2	15689.6	15498.1	13337.4	15068.7	11635.9	-	-
Lmhp008763	UPLC-MS/MS	452.28	311.26	-	-	451.27	C21H42NO7P	[M+H]+	LysoPE 16:1(2n isomer)	Lipids	LPE	-	3	-	9761.07	14632.8	9390.13	19921.5	15814.2	18069.4	21034.9	12804.3	10536.5	15359	17047.3	16217.4	18491.7	28972.5	19631.5	34537.9	25134.7	23328.8	29250.1	26111.8	33678.1	24751.2	18208.6	21025.6	40176.4	28450.5	36698.2	20204.1	36451.1	23118.1	22992.6	-	-
pmb0876	UPLC-MS/MS	454.29	313.27	-	-	453.286	C21H44NO7P	[M+H]+	LysoPE 16:0	Lipids	LPE	53862-35-4	1	-	1.59697e+06	1.55686e+06	1.52313e+06	2.30862e+06	2.38099e+06	2.23186e+06	2.06809e+06	2.70888e+06	2.26019e+06	2.43873e+06	2.88322e+06	2.65512e+06	2.92616e+06	2.82133e+06	2.92527e+06	3.48648e+06	3.61609e+06	3.64379e+06	3.7407e+06	3.68658e+06	3.51553e+06	3.17671e+06	2.84041e+06	3.01506e+06	5.1219e+06	5.24819e+06	5.07221e+06	3.16914e+06	3.17732e+06	3.19075e+06	3.12202e+06	-	-
pmd0160	UPLC-MS/MS	454.29	313.27	-	-	453.286	C21H44NO7P	[M+H]+	LysoPE 16:0(2n isomer)	Lipids	LPE	-	3	-	1.5979e+06	1.60481e+06	1.4864e+06	2.37845e+06	2.51949e+06	2.26984e+06	2.0669e+06	2.54976e+06	2.61293e+06	2.62447e+06	2.80679e+06	2.75621e+06	2.94831e+06	2.94004e+06	2.92445e+06	3.07948e+06	3.52857e+06	3.26983e+06	3.9855e+06	3.85609e+06	3.55002e+06	3.27913e+06	2.81712e+06	2.96453e+06	5.48042e+06	5.35898e+06	5.17155e+06	3.112e+06	3.28847e+06	3.22716e+06	2.9853e+06	-	-
Wcsp002246	UPLC-MS/MS	344.13	147.04	-	-	343.121	C22H17NO3	[M+H]+	N-Phenylethylcrinasiadine	Alkaloids	Alkaloids	-	3	-	6591635	9307630	4835820	2198340	2.44126e+06	4318070	2.3926e+06	1.19509e+06	1285005	2913970	3.88633e+06	3558990	15085805	24778895	17881110	3990740	3152695	2.64646e+06	7775235	11897165	16161330	21891065	21722420	12475150	6253385	8960560	11491900	8892335	9.88382e+06	9838090	17514200	-	-
mws0355	UPLC-MS/MS	441.08	169.01	-	-	442.09	C22H18O10	[M-H]-	Catechin gallate*	Flavonoids	Flavanols	130405-40-2	1	-	525005	871670	593250	1026670	680965	685643	613340	903340	930005	555718	528340	1365005	891090	1253340	1535005	1525005	1865005	1663340	831670	1951670	1700005	746670	1148340	1198340	1681670	1933340	1896670	710151	1300005	840032	975005	-	-
mws1397	UPLC-MS/MS	441.08	169.02	-	-	442.09	C22H18O10	[M-H]-	Epicatechin gallate*	Flavonoids	Flavanols	1257-08-5	1	-	350005	791670	582309	935005	633545	1161670	483340	973340	918340	559366	435005	1268340	887443	1165005	1173340	1371670	1621670	1080005	838340	1663340	1553340	808340	780005	1295005	1450005	2096670	1318340	547057	1043340	968340	986670	-	-
Lmhn004960	UPLC-MS/MS	441.08	289.07	-	-	442.09	C22H18O10	[M-H]-	7-O-Galloyltricetiflavan	Flavonoids	Flavanols	-	2	-	223340	346567	291767	618340	361159	676670	328340	389129	457097	350215	210005	705005	471685	733340	670005	835005	1090005	526390	485005	893340	731670	270005	613340	426823	531255	913340	853340	273532	401177	573340	363489	-	-
Lahp003422	UPLC-MS/MS	459.09	139.04	-	-	458.085	C22H18O11	[M+H]+	3,5,3′,4′,5′-penta-hydroxyflavan-7-gallate	Flavonoids	Flavanols	-	3	-	453909	181670	282152	332923	438248	223827	655337	387107	246897	347198	555136	307444	433353	239728	460700	278660	307383	265458	638506	537739	565091	473407	367567	398879	510986	279041	691649	408899	831377	311689	820005	-	-
MWSHY0094	UPLC-MS/MS	459.09	139.04	-	-	458.085	C22H18O11	[M+H]+	Gallocatechin gallate	Flavonoids	Flavanols	4233-96-9	3	-	393925	240156	558079	582875	394463	526801	879542	667800	344194	478827	731430	373505	556135	292737	495532	336724	382380	423974	951890	570693	731146	437361	551255	816885	494884	443413	727366	458099	1.15504e+06	438536	801768	-	-
MWSHC2016	UPLC-MS/MS	457.08	169.01	-	-	458.085	C22H18O11	[M-H]-	Epigallocatechin-3-O-gallate	Flavonoids	Flavanols	989-51-5	1	-	2420005	789532	995745	1.18719e+06	1.0492e+06	1.234e+06	1833340	836989	686403	1.23271e+06	3013530	1.1243e+06	1.08163e+06	1.151e+06	1.13466e+06	1.08663e+06	1.14121e+06	1.03282e+06	4802745	1.85422e+06	1.69251e+06	4181150	3772960	1.87942e+06	1.45742e+06	1.53622e+06	1.39191e+06	1.05061e+06	1.03663e+06	1.45741e+06	899483	C09731	-
mws2220	UPLC-MS/MS	457.08	169.01	-	-	458.085	C22H18O11	[M-H]-	Gallocatechin 3-O-gallate	Flavonoids	Flavanols	5127-64-0	1	-	2.94803e+06	1.20359e+06	1.19064e+06	1.75451e+06	1.14745e+06	1.66929e+06	1808338	1.00508e+06	1.0331e+06	1.4773e+06	2954168	1.65242e+06	1.65529e+06	1.51755e+06	1.45451e+06	1.27357e+06	1.38351e+06	1.45801e+06	6.68762e+06	2.45141e+06	2.1946e+06	3878798	2.84855e+06	2.0802e+06	1.53664e+06	1.95413e+06	2.14557e+06	2100005	1.47304e+06	1.50654e+06	1.5311e+06	-	-
mad2085	UPLC-MS/MS	457.08	295.04	-	-	458.085	C22H18O11	[M-H]-	Caffeoyl-p-coumaroyltartaric acid	Phenolic acids	Phenolic acids	-	3	-	25847.7	7638.25	8732.07	8545.09	3340	6105.2	41670	3340	4883.43	5005	18340	15044.4	14685.3	4870.08	8521.87	8534.48	9730.2	7323.32	65005	19515.4	9748.52	50005	37922.8	15857.4	14624.6	30596.8	37496.2	11670	19070.1	18974.1	10005	-	-
MWSmce621	UPLC-MS/MS	473.07	149.01	-	-	474.08	C22H18O12	[M-H]-	Chicoric Acid	Phenolic acids	Phenolic acids	70831-56-0	3	-	17626	21670	21052	31496.3	21670	25005	15005	17310.5	20005	28340	29568.6	25005	13851.2	18340	18340	26670	36670	21670	13340	24586.1	17552	32103.7	30005	18057	31528.5	31117.3	25005	24286.9	23340	20005	16670	C10437	-
pmb0606	UPLC-MS/MS	477.1	301.07	-	-	476.096	C22H20O12	[M+H]+	Chrysoeriol-7-O-glucuronide	Flavonoids	Flavones	-	3	-	1.67338e+06	1.57431e+06	1.41867e+06	1.51549e+06	1.45331e+06	1.49341e+06	1.27602e+06	1.28952e+06	1.33852e+06	1.21113e+06	1.48053e+06	1.61827e+06	1.42173e+06	1.33645e+06	1.44507e+06	1.22353e+06	1.33711e+06	1.17603e+06	1.30898e+06	1.11345e+06	1.0298e+06	1.3612e+06	1.41344e+06	1.30757e+06	1.13162e+06	1.26301e+06	1.5298e+06	1.54897e+06	1.70835e+06	1.49559e+06	1.49523e+06	-	-
pmp000583	UPLC-MS/MS	477.1	301.07	-	-	476.096	C22H20O12	[M+H]+	Diosmetin-7-O-glucuronide	Flavonoids	Flavones	35110-20-4	3	-	3.73301e+06	3.49506e+06	2.69896e+06	3.02697e+06	3.53611e+06	3.43825e+06	3.07164e+06	2.64575e+06	2.74849e+06	3.00741e+06	3.14423e+06	3.00513e+06	2.84594e+06	2.69677e+06	2.92816e+06	2.75951e+06	2.6252e+06	2.72995e+06	2.8115e+06	2.55652e+06	2.59491e+06	2.7364e+06	2.77563e+06	2.80136e+06	2.29414e+06	2.57233e+06	2.57047e+06	3.43549e+06	3.45228e+06	2.95806e+06	3.04392e+06	-	-
Wayn005368	UPLC-MS/MS	491.08	329.03	-	-	492.09	C22H20O13	[M-H]-	3,3'-Di-O-Methylellagic acid 4'-glucoside	Tannins	Tannin	51803-68-0	3	-	20005	28724.8	15005	27768.2	21424.8	39703.5	11304.2	24613.2	20552	18492.2	16670	8340	49631	25005	26472.1	24840.6	15491.2	13340	16437.1	12330.2	33775.9	12081.6	17755.6	23340	27616.7	28635.2	36254.5	38448.2	41924.3	25636.3	18340	-	-
Lmtn002916	UPLC-MS/MS	507.08	331.05	-	-	508.085	C22H20O14	[M-H]-	Mearnsetin-3-O-glucuronide	Flavonoids	Flavones	-	2	-	320279	328851	299168	249188	287482	311814	340200	283858	303331	299481	321739	333434	339136	359645	323894	327027	286463	315114	352555	408387	388432	507136	390148	482026	276940	305762	264316	268698	290706	280639	286476	-	-
Zapp006824	UPLC-MS/MS	365.14	243.1	-	-	364.131	C22H20O5	[M+H]+	gnetupendin A	Others	Stilbene	-	2	-	142063	149205	148897	149798	149763	153369	95701.8	139870	155111	156871	154737	163177	156936	148761	146668	153220	160827	168388	155880	160797	164629	157203	130185	177420	163161	158109	165073	141495	154678	172521	167471	-	-
Labn007184	UPLC-MS/MS	445.11	137.03	-	-	446.121	C22H22O10	[M-H]-	4-Hydroxybenzoyl caffeoyl rhamnoside	Phenolic acids	Phenolic acids	-	2	-	11415	16670	26670	5076.6	18340	5076.6	8340	9776.2	10005	31670	11088.9	33930	35005	33340	51670	63340	81670	63340	60837.9	106670	148340	64010.6	79961.5	146670	188340	221670	290005	116670	70005	56670	110005	-	-
mws1172	UPLC-MS/MS	445.11	283.06	-	-	446.121	C22H22O10	[M-H]-	Trifolirhizin (Maackiain-3-O-glucoside)	Flavonoids	Isoflavones	6807-83-6	3	-	68340	38779.3	27690.5	53340	75005	76670	61670	36670	37195.8	51670	65005	53340	56670	56670	65005	58340	51670	80005	65005	48340	45005	58051.3	43340	76670	41670	61670	61670	34858.7	51670	46670	60005	C10538	ko00943
mws0894	UPLC-MS/MS	447.13	285.08	-	-	446.121	C22H22O10	[M+H]+	Glycitin	Flavonoids	Isoflavones	40246-10-4	3	-	123042	97718	140776	154498	133613	132289	123226	126592	74080.8	223265	149045	119195	130619	160158	167301	104880	154446	170092	200203	55194.7	137678	132916	113877	149818	160508	36605	117399	113080	156201	149342	123214	C16195	ko00943
Lmsn005754	UPLC-MS/MS	461.11	169.01	-	-	462.116	C22H22O11	[M-H]-	1-O-Galloyl-2-O-Cinnamoyl-β-D-glucose	Phenolic acids	Phenolic acids	56994-83-3	3	-	201670	101192	104201	23340	12316.6	50005	54979.1	103340	60261.7	20896.9	28340	26670	99236.6	134005	120243	23340	26478.6	22458	152420	136840	146388	265005	114344	114704	20900.8	46670	21943.3	64114.7	47084.6	98340	70689.7	-	-
Lmsn005122	UPLC-MS/MS	461.11	169.01	-	-	462.116	C22H22O11	[M-H]-	1-O-Galloyl-6-O-Cinnamoyl-β-D-glucose*	Phenolic acids	Phenolic acids	115746-69-5	3	-	30005	15885	6670	8340	9080.67	4810.01	17486.1	10213.2	12016	7945.9	11670	11350.8	16823.5	15637.7	6670	16822.4	13340	12416.5	31670	15795.5	7472.86	31670	23340	18537.3	8115.26	12749.6	6696.69	12019.6	16670	21551.9	24031.5	-	-
Lmsn005333	UPLC-MS/MS	461.11	169.01	-	-	462.116	C22H22O11	[M-H]-	4-O-Galloyl-1-O-Cinnamoyl-β-D-glucose*	Phenolic acids	Phenolic acids	-	3	-	23337.7	9619.08	17015.2	5005	17613.6	11670	13117.8	12481.7	18539.9	12022.9	25005	12746.1	11670	41712.7	14189.6	17380.4	16026.4	10816.2	9844.11	41670	20854.4	11670	18340	6812.2	10160.5	13542.9	14034.5	11737.1	10819.2	5801.58	9908.9	-	-
pmb3012	UPLC-MS/MS	461.11	299.06	-	-	462.116	C22H22O11	[M-H]-	Chrysoeriol-7-O-glucoside	Flavonoids	Flavones	19993-32-9	2	-	451017	851670	1060005	839809	1.04048e+06	995369	465723	542122	642741	571215	710395	633201	589449	560358	728340	634411	443484	1171670	465477	672934	886670	514216	587329	996670	1453340	788761	743799	1128340	915005	1096670	1323340	-	-
pmp000579	UPLC-MS/MS	463.12	301.07	-	-	462.116	C22H22O11	[M+H]+	Diosmetin-7-O-galactoside*	Flavonoids	Flavones	-	2	-	826847	973291	778185	804604	816962	643118	975007	856478	1.0857e+06	979339	801027	937555	912212	762152	755238	783536	657916	999045	906078	808405	800008	1.03384e+06	837041	826225	869625	1.04451e+06	772008	757816	707219	831900	949291	-	-
Hmmp004965	UPLC-MS/MS	463.12	301.07	-	-	462.116	C22H22O11	[M+H]+	Diosmetin-7-O-glucoside*	Flavonoids	Flavones	20126-59-4	2	-	826847	973291	778185	804604	816962	643118	975007	856478	1.0857e+06	979339	801027	937555	912212	762152	755238	783536	657916	999045	906078	808405	800008	1.03384e+06	837041	826225	869625	1.04451e+06	772008	757816	707219	831900	949291	-	-
Hmgp002189	UPLC-MS/MS	463.13	301.07	-	-	462.116	C22H22O11	[M+H]+	Hispidulin-7-O-glucoside(Homoplantaginin)*	Flavonoids	Flavones	17680-84-1	2	-	1.08629e+06	758236	373765	706567	288808	640283	1.00578e+06	1.00969e+06	727346	1.09972e+06	832811	631788	337496	816685	876127	298340	930145	281967	880728	979693	620123	554430	1.40698e+06	506530	791033	475891	505005	716874	871720	776777	462448	C17762	-
Lmjp003655	UPLC-MS/MS	463.12	301.08	-	-	462.116	C22H22O11	[M+H]+	6-C-MethylKaempferol-3-glucoside*	Flavonoids	Flavones	-	2	-	964647	601044	522389	516395	543164	827122	685070	850859	967491	1.00008e+06	880326	564316	797133	773076	841732	879854	769096	463922	951063	413000	529373	672273	866430	817881	983320	950404	718260	812202	510005	806866	680349	-	-
Hmzp004605	UPLC-MS/MS	463.13	301.08	-	-	462.116	C22H22O11	[M+H]+	Ladanetin-6-O-β-D-glucosid	Flavonoids	Flavones	-	2	-	751368	316670	803405	276670	1.25384e+06	1.24109e+06	2.55961e+06	1.39499e+06	231670	644248	467999	1.55782e+06	553103	692904	1.22583e+06	1.43905e+06	171670	666313	729758	639641	190005	636790	477554	803353	470833	639735	1.63128e+06	1.14199e+06	1.72404e+06	555713	1.56846e+06	-	-
pmp000233	UPLC-MS/MS	463.12	313.07	-	-	462.116	C22H22O11	[M+H]+	Swertiajaponin	Flavonoids	Flavones	6980-25-2	3	-	28651.2	10005	89106.7	40704.1	11670	33587.8	8340	72213.9	26058.6	17993.5	27590	11670	20400.9	46185.2	18001	36944	46729.9	69245.6	6670	23642	31794.3	25290	32577.9	20954.7	8340	38160.9	38769	26252.9	63139.6	38313.5	31269	C10187	-
Lmpn006208	UPLC-MS/MS	461.11	315.05	-	-	462.116	C22H22O11	[M-H]-	8-Methoxykaempferol-7-O-rhamnoside	Flavonoids	Flavonols	-	2	-	265005	110555	80408.8	98443.3	120722	163449	281670	152305	142143	112414	296670	125376	183340	231670	115201	134661	125421	89556.4	132803	126351	84516.1	315005	206244	127513	129089	208340	138375	128340	104946	100278	99563.6	-	-
Lmdp003171	UPLC-MS/MS	463.12	317.07	-	-	462.116	C22H22O11	[M+H]+	Azalein (Azaleatin-3-O-rhamnoside)	Flavonoids	Flavonols	29028-02-2	3	-	42126.3	6021.35	17368.7	50005	6670	23340	6670	26048.7	16670	6670	65005	53994.7	20005	24140	6670	18813.9	21713.7	18037	8340	8340	10523.8	28340	16728.7	18980.8	11670	13340	20313.8	15005	20519.1	10333.3	7812.91	-	-
pmp000120	UPLC-MS/MS	463.12	427.1	-	-	462.116	C22H22O11	[M+H]+	Diosmetin-6-C-glucoside	Flavonoids	Flavones	-	3	-	609387	584449	449709	892375	652614	649652	726427	491546	508672	700094	632692	783915	579762	717006	736338	692269	589365	727617	491511	583145	703138	697001	589184	629362	579575	704114	598512	738133	782159	601762	588480	-	-
Lmsn004162	UPLC-MS/MS	477.1	169.01	-	-	478.111	C22H22O12	[M-H]-	1-O-Galloyl-2-O-p-Coumaroyl-β-D-glucose	Phenolic acids	Phenolic acids	94356-18-0	2	-	1.0401e+06	1306670	1271670	301670	305005	310005	313167	396670	405005	438340	499597	556780	3030700	2386670	1765005	628340	551922	790005	1.41726e+06	2626005	2505005	1.58191e+06	1.62338e+06	2799050	555005	330579	342825	864002	1203340	1193340	1086670	-	-
Lmsn003582	UPLC-MS/MS	477.1	169.01	-	-	478.111	C22H22O12	[M-H]-	1-O-Galloyl-4-O-p-Coumaroyl-β-D-glucose	Phenolic acids	Phenolic acids	-	3	-	58340	11670	31709.8	28670.6	13603.5	23176.5	63340	26177.2	24932.5	19519.2	48340	36142.7	23176.5	28670.6	23393	27422	49856.6	23387.2	58340	62312.5	13716.6	80005	93340	41466.8	18703.7	41509.5	11890.9	8340	25616	16213.9	22442.2	-	-
Lmsn003409	UPLC-MS/MS	477.1	169.01	-	-	478.111	C22H22O12	[M-H]-	1-O-Galloyl-6-O-p-Coumaroyl-β-D-glucose	Phenolic acids	Phenolic acids	-	3	-	84832	114042	131455	153217	211143	151835	203036	164921	167144	169287	166022	192389	118088	112302	121578	165774	208928	196740	144386	138444	131455	160628	153408	165434	97735.8	97505.6	117805	125658	137548	141362	123025	-	-
Lmjp003295	UPLC-MS/MS	479.12	317.07	-	-	478.111	C22H22O12	[M+H]+	6-Methoxykaempferol-3-O-glucoside*	Flavonoids	Flavonols	63422-27-5	2	-	1.88275e+07	1.21019e+07	2.09623e+07	1.42729e+07	1.91131e+07	1.53479e+07	41873995	1.99078e+07	1.44263e+07	1.80589e+07	1.85931e+07	1.57124e+07	1.624e+07	1.22103e+07	1.72912e+07	1.20818e+07	1.25567e+07	1.48805e+07	1.62356e+07	1.4146e+07	1.70196e+07	1.25367e+07	2.095e+07	2.21684e+07	1.28351e+07	1.24209e+07	3.13724e+07	1.97878e+07	43268515	1.48672e+07	39492450	-	-
Zbpp001992	UPLC-MS/MS	479.12	317.07	-	-	478.111	C22H22O12	[M+H]+	Isorhamnetin-3-O-Glucoside*	Flavonoids	Flavonols	5041-82-7	2	-	1.88275e+07	1.21019e+07	2.09623e+07	1.42729e+07	1.91131e+07	1.53479e+07	41873995	1.99078e+07	1.44263e+07	1.80589e+07	1.85931e+07	1.57124e+07	1.624e+07	1.22103e+07	1.72912e+07	1.20818e+07	1.25567e+07	1.48805e+07	1.62356e+07	1.4146e+07	1.70196e+07	1.25367e+07	2.095e+07	2.21684e+07	1.28351e+07	1.24209e+07	3.13724e+07	1.97878e+07	43268515	1.48672e+07	39492450	-	-
Hmcp002298	UPLC-MS/MS	479.12	347.07	-	-	478.111	C22H22O12	[M+H]+	Limocitrin-3-O-arabinoside	Flavonoids	Flavonols	-	3	-	13340	25384.4	9936.62	8668.16	20005	15527.8	18340	14348.9	6659.98	6386.75	11038.9	3317.62	5113.82	16203	12197.6	16670	8877.75	10005	13306.6	13818.8	8875.76	8834.39	12754.4	18934.5	12202.8	14880.1	10375.2	14348.9	25005	10005	11670	-	-
Lmsn004321	UPLC-MS/MS	493.1	169.01	-	-	494.106	C22H22O13	[M-H]-	1-O-Caffeoyl-3-O-galloyl-β-D-glucose	Phenolic acids	Phenolic acids	-	2	-	426993	1431670	1303340	358340	490005	283340	426940	925005	705005	630005	427008	255005	531670	1038340	1280005	593340	536670	573340	630187	1241670	1440005	393086	492234	628340	650005	293340	355005	756670	923340	1203340	1298340	-	-
Lmsn003778	UPLC-MS/MS	493.1	169.01	-	-	494.106	C22H22O13	[M-H]-	1-O-Caffeoyl-4-O-galloyl-β-D-glucose	Phenolic acids	Phenolic acids	-	2	-	291759	682696	608137	871670	669883	412489	270676	453837	514936	574354	228672	569692	820005	711823	671670	587167	760701	619786	448340	952978	947152	544838	505005	726967	606970	844633	1475005	471832	980005	719977	786670	-	-
Lmsn002937	UPLC-MS/MS	493.1	169.01	-	-	494.106	C22H22O13	[M-H]-	1-O-Caffeoyl-6-O-galloyl-β-D-glucose	Phenolic acids	Phenolic acids	-	3	-	26046.5	66670	45005	11850.9	51670	53340	51670	121670	66670	51670	16506.5	70005	33340	28340	50005	73340	86670	51670	33340	68340	31287.3	46670	21707.6	33340	40005	53340	50005	31230.9	55005	30152	34460.9	-	-
Zbfn003573	UPLC-MS/MS	493.11	323.08	-	-	494.106	C22H22O13	[M-H]-	2-O-galloyl-6-O-caffeoylglucoside	Phenolic acids	Phenolic acids	-	2	-	276948	448340	838340	101718	195005	163340	202175	449462	468340	291670	166405	155539	423340	698340	511670	293340	99459.2	320005	233220	334250	798340	247013	150695	545005	206670	96758.5	240005	640005	491670	518340	480005	-	-
Lmtn002997	UPLC-MS/MS	493.1	331.05	-	-	494.106	C22H22O13	[M-H]-	Mearnsetin-3-O-glucoside	Flavonoids	Flavones	-	3	-	127957	133765	133732	103281	173340	100909	77936.8	69262.3	65617.3	123340	138920	91160.9	136090	88774.1	113095	99667.1	116478	82673.8	114439	101275	167769	124175	122580	113095	89967.8	65599.3	130230	223340	108203	121670	165005	-	-
Labp005049	UPLC-MS/MS	431.13	269.08	-	-	430.126	C22H22O9	[M+H]+	Dalbergin glucoside	Lignans and Coumarins	Coumarins	-	2	-	20433.8	20430.8	44555.6	28565.1	65085	71851.6	31617.8	20433.8	41670	26670	28340	16670	74930.4	31670	38340	45005	34722.2	16670	15005	35368.3	94002.4	86044.6	93702.1	14745.1	36774.1	60318.7	18340	31670	24518.1	26558.8	21454.1	-	-
MWSHY0179	UPLC-MS/MS	431.13	269.09	-	-	430.126	C22H22O9	[M+H]+	Formononetin-7-O-glucoside (Ononin)	Flavonoids	Isoflavones	486-62-4	3	-	15419.7	13912.6	13340	10005	15005	20083.8	14466.6	20005	18340	15005	8443.74	15252.6	9974.83	16223.6	21670	21670	20005	15161.6	12368.8	13340	20005	16216.6	12275.8	20005	12281.2	23340	10832.1	10005	25005	18340	13814.9	C10509	ko00943
Cmbn007148	UPLC-MS/MS	429.12	429.12	-	-	430.126	C22H22O9	[M-H]-	1-O-Feruloyl-3-O-caffeoylglycerol	Phenolic acids	Phenolic acids	-	3	-	74805.8	64133.6	53639.1	73219.8	58606.2	73019.6	18340	59014.5	62356.1	65684.6	73178.1	62912.2	89908	26820.4	79872.4	75714.5	102924	85176.7	75887	69034.5	74776.6	80222	128217	115023	106786	69590.6	79600.3	50239.7	43984.5	58521.4	69008.8	-	-
Zblp002396	UPLC-MS/MS	463.12	301.07	-	-	463.123	C22H23O11+	[M]+	Peonidin-3-O-glucoside	Flavonoids	Anthocyanidins	68795-37-9	1	-	7.961e+07	6.6604e+07	7.8488e+07	76944816	7.42889e+07	6.10685e+07	7.27042e+07	7.81706e+07	8.85322e+07	8.64947e+07	7.73999e+07	9.22101e+07	5.93498e+07	6.2931e+07	5.72019e+07	7.8847e+07	7.72293e+07	7.74262e+07	7.3176e+07	6.6615e+07	6.95758e+07	7.62203e+07	7.16345e+07	8.20097e+07	6.72878e+07	7.60745e+07	7.61841e+07	7.75814e+07	7.35809e+07	7.38181e+07	7.58178e+07	C12141	ko00942
Zblp002245	UPLC-MS/MS	479.12	317.07	-	-	479.118	C22H23O12+	[M]+	Petunidin-3-O-glucoside	Flavonoids	Anthocyanidins	6988-81-4	2	-	4.28959e+06	3.59317e+06	3.21748e+06	3.16997e+06	3.47803e+06	1.90532e+06	2.42782e+06	2.81721e+06	2.17499e+06	3.07957e+06	4.01552e+06	3.81784e+06	890065	2.81349e+06	3.34162e+06	2.88054e+06	2.60475e+06	3.45954e+06	2.61866e+06	2.4976e+06	2.85725e+06	2.77048e+06	3.03277e+06	2.80648e+06	1.53325e+06	1.49712e+06	1.98256e+06	2.57858e+06	2.71517e+06	2.87622e+06	2.43557e+06	C12139	ko00942
Lamn006359	UPLC-MS/MS	447.12	285.07	-	-	448.137	C22H24O10	[M-H]-	4'-demethyl-3,9-dihydroeucomin glucoside	Flavonoids	Other Flavonoids	-	3	-	56670	123518	85310.9	108881	149944	79981.4	180903	68253.9	80498.3	116794	31670	76670	130541	85340.8	114492	123582	158933	105606	76670	66670	71449.7	90005	93907.7	78916.1	104305	66670	87316.5	59574.2	79956.4	44792.4	93816.5	-	-
pme1598	UPLC-MS/MS	463.12	301.07	-	-	464.132	C22H24O11	[M-H]-	Hesperetin-5-O-glucoside	Flavonoids	Flavanones	69651-80-5	3	-	1.6308e+07	21097425	23872075	1.83347e+07	25890990	1.89993e+07	1.19606e+07	1.36908e+07	1.29747e+07	20175465	2.04666e+07	2.05064e+07	1.33394e+07	1.32943e+07	1.27677e+07	1.27031e+07	1.26058e+07	1.64694e+07	1.3293e+07	1.29273e+07	23718885	1.52748e+07	1.36683e+07	1.75903e+07	21571820	1.80772e+07	1.76715e+07	21202035	19803860	21885110	19431390	-	-
Zbhp004510	UPLC-MS/MS	465.14	303.09	-	-	464.132	C22H24O11	[M+H]+	Hesperetin-3'-O-glucoside	Flavonoids	Flavanones	-	3	-	3.73236e+07	3.51267e+07	3.39836e+07	3.54398e+07	2.73359e+07	4.43173e+07	4.64634e+07	2.31239e+07	3.23468e+07	3.86929e+07	3.17537e+07	4.04065e+07	3.05036e+07	4.11289e+07	3.17317e+07	2.8308e+07	3.69355e+07	3.44381e+07	2.946e+07	3.34795e+07	4.20009e+07	4.80801e+07	3.30019e+07	3.19926e+07	3.24158e+07	4.01346e+07	69867500	3.27145e+07	69302470	4.06574e+07	64994590	-	-
Lmtp003948	UPLC-MS/MS	481.13	319.05	-	-	480.127	C22H24O12	[M+H]+	3',5',5,7-Tetrahydroxy-4'-methoxyflavanone-3'-O-glucoside	Flavonoids	Flavones	-	2	-	1.00727e+07	5.91953e+06	7.25401e+06	6.70338e+06	6.95987e+06	5.25988e+06	4.93451e+06	7.25894e+06	3.03935e+06	5.91572e+06	1.194e+07	5.35566e+06	1.47285e+07	4.09462e+06	18293450	6.93354e+06	5.27661e+06	5.72672e+06	1.05451e+07	6.85416e+06	4.73341e+06	7.93184e+06	8.24647e+06	8.83115e+06	5.85006e+06	5.10129e+06	4.27911e+06	7.3055e+06	4.46439e+06	5.21741e+06	5.40316e+06	-	-
Haxp003920	UPLC-MS/MS	385.16	206.08	-	-	384.157	C22H24O6	[M+H]+	5-[4-(3,4-dimethoxyphenyl)-hexahydrofuro[3,4-c]furan-1-yl]-4-methyl-2H-1,3-benzodioxole	Lignans and Coumarins	Lignans	-	3	-	1443340	907914	1133340	776670	793672	807802	1663340	1928340	1.1569e+06	2.93878e+06	2425005	2.14816e+06	4396125	2.68023e+06	4604495	1.01405e+06	908104	1415005	1678340	1.19989e+06	988916	2343340	1.56612e+06	2475005	5635500	3.72041e+06	1450005	1.72362e+06	1733340	1.74383e+06	1925005	-	-
Laln006487	UPLC-MS/MS	449.14	287.1	-	-	450.153	C22H26O10	[M-H]-	Benzyl 3,6-dimethoxy-2-{[3,4,5-trihydroxy-6-(hydroxymethyl)oxan-2-yl]oxy}benzoate	Phenolic acids	Phenolic acids	-	2	-	95197.4	59733.8	70161.9	90193.7	103360	72031.3	102616	72571.7	87773.2	56656.7	94779.6	64528.5	58832.6	83585.5	81926.4	77146.9	66749.4	98958.4	111935	118889	102170	133337	90931.4	93630.7	166617	140936	144274	113669	83313	53874.9	94220.5	-	-
pmb3066	UPLC-MS/MS	481.14	319.2	-	-	482.142	C22H26O12	[M-H]-	5-O-p-Coumaroylshikimic acid O-glucoside	Phenolic acids	Phenolic acids	-	3	-	23867.2	23040.9	11088.6	16134.7	16287.1	11828.6	17503.7	13922.5	14643.2	14053.2	29162.3	17735.1	27473.3	21448.1	48340	21498.8	24648.1	11837.5	5005	17739.3	30269.7	20952.1	24558.9	20690.6	13304.1	14781.8	15517.4	16241.2	15469.4	21189	17787.2	-	-
Lskp211249	UPLC-MS/MS	387.18	137.06	-	-	386.173	C22H26O6	[M+H]+	epieudesmin	Lignans and Coumarins	Lignans	-	3	-	118340	140005	113340	136670	103340	140005	93340	106670	123340	140005	143340	201670	140005	131670	113340	175005	175005	93340	135005	125005	162298	146367	157731	85005	207739	158340	194971	145540	243749	151670	193340	-	-
Wbmp002794	UPLC-MS/MS	434.18	272.13	-	-	433.174	C22H27NO8	[M+H]+	demethylcoclaurine-glucose	Alkaloids	Alkaloids	-	2	-	338646	372510	379096	279285	540005	350876	636670	613340	366056	391185	671670	319871	626670	311976	343987	340528	344290	359339	908340	299726	233292	326415	345232	665005	458340	261317	456670	603340	593340	362161	538340	-	-
Qmdp090606	UPLC-MS/MS	370.2	132.1	-	-	370.201	C22H28NO4+	[M]+	N-Methyltetrahydropalmatine	Alkaloids	Alkaloids	47528-98-3	1	-	1.37557e+06	1.37102e+06	1.10583e+06	878992	1.39432e+06	1.32724e+06	1.37784e+06	1.90822e+06	1.72604e+06	2.42697e+06	2.89823e+06	2.24137e+06	5.37313e+06	5.02004e+06	5.49408e+06	7.25302e+06	6.59812e+06	6.97386e+06	6.1685e+06	6.40583e+06	6.98615e+06	9.65149e+06	8.53962e+06	8.28012e+06	1.71675e+07	1.52966e+07	1.51962e+07	5.98631e+06	4.94784e+06	7.71792e+06	7.33331e+06	-	-
Wdbn006093	UPLC-MS/MS	435.17	273.11	-	-	436.173	C22H28O9	[M+H]+	stilbostemin I 2''-β-D-glucopyranoside	Others	Stilbene	-	3	-	665005	488258	455621	299922	353582	473812	593340	470057	430492	462144	811670	514153	603794	715858	488843	512789	416248	458784	632837	520704	581390	1053340	616109	561613	756202	559243	705576	701670	438404	411324	430489	-	-
Hmbn002692	UPLC-MS/MS	517.16	175.04	-	-	518.164	C22H30O14	[M-H]-	6'-O-Feruloyl-D-sucrose	Phenolic acids	Phenolic acids	118230-77-6	3	-	113664	111670	117557	100005	93368.3	80746.2	77180.6	60005	81670	88340	59597.6	76670	46192.7	46670	36807.2	65005	71670	65323.6	23456.8	17846	36734	60573.4	46670	27281.3	116670	43961.3	68340	76670	52139.7	95005	35777.2	-	-
Lafp004533	UPLC-MS/MS	457.21	209.15	-	-	456.199	C22H32O10	[M+H]+	(6R,9R)-3-Oxo-α-ionol-β-D-malonyl-glucoside	Terpenoids	Sesquiterpenoids	-	2	-	44735.5	61408	61631.9	61653.3	86465.9	56670	116670	52940.7	81670	61408	54081.9	88340	62297.9	103340	73054.4	56670	78340	57967.5	52354.3	63340	60005	66670	60921.4	95316.4	83340	89436.1	171670	69790	111670	83340	156670	-	-
Lafp004391	UPLC-MS/MS	457.21	209.15	-	-	456.199	C22H32O10	[M+H]+	Malonyl byzantionoside A	Terpenoids	Sesquiterpenoids	-	3	-	67420.6	51939.3	57781.6	69356.7	77626.9	39191.5	83944.3	64584	46588.7	40236.7	84839.7	53998.4	52963.5	63526.4	53002.2	81524.7	62488.4	51039.8	47646.4	65644.7	70005	80464	80574.2	96207.9	75122.7	80464	178340	60369.4	86540.3	61446.6	107306	-	-
pmp001059	UPLC-MS/MS	521.19	209.08	-	-	520.179	C22H32O14	[M+H]+	Genipin-1-O-(2''-O-apiosyl)glucoside	Terpenoids	Monoterpenoids	-	3	-	275005	420005	281670	260005	286670	185005	138357	293340	405005	240005	198340	248340	256670	333340	181670	386670	375005	255005	376670	326670	333340	461670	305005	231670	276670	231670	129986	346670	196276	320005	165220	-	-
Wcsn010287	UPLC-MS/MS	359.22	277.22	-	-	360.23	C22H32O4	[M-H]-	2,10,14-Trimethyl-6-methylene-16-acetoxyhexadeca-2,10,14-triene-4,7-dione	Others	Others	-	3	-	1.78955e+06	1.90226e+06	1.92255e+06	1.46256e+06	1.66675e+06	1.59471e+06	2.1394e+06	2.34369e+06	2.35874e+06	2.03156e+06	2.02819e+06	2.15462e+06	2.25224e+06	2.29404e+06	2.24373e+06	2.31041e+06	2.5673e+06	2.44477e+06	2.56578e+06	2.41593e+06	2.25162e+06	2.38061e+06	2.64054e+06	2.34573e+06	2.55541e+06	2.53204e+06	2.43155e+06	2.10945e+06	2.10955e+06	2.43193e+06	2.73011e+06	-	-
Wcsn010349	UPLC-MS/MS	359.22	277.22	-	-	360.23	C22H32O4	[M-H]-	Moniliferanone D	Others	Others	-	3	-	1.78955e+06	1.90226e+06	1.92255e+06	1.46256e+06	1.66675e+06	1.59471e+06	2.1394e+06	2.34369e+06	2.35874e+06	2.03156e+06	2.02819e+06	2.15462e+06	2.25224e+06	2.29404e+06	2.24373e+06	2.31041e+06	2.5673e+06	2.44477e+06	2.56578e+06	2.41593e+06	2.25162e+06	2.38061e+06	2.64054e+06	2.34573e+06	2.55541e+06	2.53204e+06	2.43155e+06	2.10945e+06	2.10955e+06	2.43193e+06	2.73011e+06	-	-
Wbkp012886	UPLC-MS/MS	425.21	365.19	-	-	424.21	C22H32O8	[M+H]+	(1S,3R,3a1S,8R,10S,11aS)-1,5,10-trihydroxy-3,3a1,8,11a-tetramethyl-2,11-dioxohexadecahydrodibenzo[de,g]chromen-4-yl acetate	Terpenoids	Ditepenoids	-	3	-	2.54957e+06	2.64019e+06	2.60449e+06	2.71383e+06	2.59837e+06	2.60464e+06	2.23806e+06	2.43233e+06	2.7211e+06	2.70422e+06	2.53604e+06	2.72708e+06	2.59142e+06	2.50586e+06	2.37353e+06	2.68644e+06	2.5396e+06	2.8057e+06	2.80165e+06	2.75155e+06	2.90753e+06	2.73371e+06	2.46672e+06	2.56095e+06	2.5743e+06	2.76203e+06	2.59821e+06	2.53922e+06	2.57974e+06	2.6469e+06	2.50517e+06	-	-
zjbp120812	UPLC-MS/MS	425.22	365.19	-	-	424.21	C22H32O8	[M+H]+	Scutebarbolide C	Terpenoids	Ditepenoids	-	3	-	2.78873e+06	2.83992e+06	2.6595e+06	2.74718e+06	2.75113e+06	2.78951e+06	2.16892e+06	2.61249e+06	2.79447e+06	2.76662e+06	2.58097e+06	2.84389e+06	2.70052e+06	2.70546e+06	2.613e+06	2.75921e+06	2.69749e+06	2.84452e+06	2.78613e+06	2.80396e+06	2.89301e+06	2.68901e+06	2.5049e+06	2.70392e+06	2.73619e+06	2.86264e+06	2.77014e+06	2.59549e+06	2.76448e+06	2.83758e+06	2.60747e+06	-	-
Lacp005602	UPLC-MS/MS	459.22	211.17	-	-	458.215	C22H34O10	[M+H]+	Blumenol C malonyl Glucoside	Terpenoids	Sesquiterpenoids	-	3	-	36820.6	56670	30683.8	45005	42976	35657.1	28382.8	58340	33753.4	65005	43742.6	32218.6	33753.4	73340	38355.4	53340	35005	48340	43723.6	41670	39121.6	63340	63340	29917.6	58547.5	63340	34164.9	29917.6	31724.9	44492.1	31724.9	-	-
Wcsn011125	UPLC-MS/MS	361.24	279.23	-	-	362.246	C22H34O4	[M-H]-	Ethyl (4E,6E,8E,10E,13Z)-15,16-dihydroxy-5,9-dimethyloctadeca-4,6,8,10,13-pentaenoate	Others	Others	-	3	-	245674	70774.2	71902.5	47859.5	265773	68928.6	87871.2	58333.1	49620.6	48956.5	135515	156065	77728.7	241179	228403	103024	76516.5	59806.4	62178	147910	133948	157174	145253	133141	112086	140819	255900	169522	313249	381242	435228	-	-
Wbmn011269	UPLC-MS/MS	377.23	295.23	-	-	378.241	C22H34O5	[M-H]-	Vitexilactone	Terpenoids	Ditepenoids	61263-49-8	1	-	60492.3	57963.6	66525.9	62800.1	75511.8	77876	97897.4	71797	61691.7	93882.4	61403.1	64593.2	109828	99643.8	98253.9	113954	128262	142514	116160	125694	165690	107898	103082	107249	313189	228171	343641	111607	116695	127858	127519	-	-
Wbmn010746	UPLC-MS/MS	377.23	295.23	-	-	378.241	C22H34O5	[M-H]-	Negundoin A	Terpenoids	Ditepenoids	-	3	-	44383.4	53465.3	53790.1	50923	61581.6	58875.9	55101.4	60025.1	52166.1	74892.9	70854.9	66248.9	85745.6	84199.3	87121.5	100561	90799.9	121101	101081	123100	118071	110171	103725	112360	286954	213582	330286	92856.9	104652	104110	103895	-	-
Lmyn011997	UPLC-MS/MS	337.31	337.31	-	-	338.318	C22H42O2	[M-H]-	Erucic acid	Lipids	Free fatty acids	112-86-7	3	-	104470	45649.2	97580.4	71117.9	47995.1	49278.7	81848.3	92288.4	104015	99430.6	73514.4	67257.5	93196.6	34246.8	38022	66080.1	136019	102229	236549	86006.5	65991.6	72262.1	80604.7	95202.5	98877.6	149392	60465.6	66539.8	73333.9	25963.6	78872.3	C08316	ko01040
Zahp013728	UPLC-MS/MS	338.34	338.34	-	-	337.334	C22H43NO	[M+H]+	octadecanoic acid pyrrolidide	Alkaloids	Alkaloids	33707-76-5	3	-	1.15046e+06	899562	802008	808455	863722	738387	821660	852788	990747	1.16179e+06	924218	840636	913367	1.0552e+06	995721	915953	978528	773934	1.10717e+06	709732	842878	1.00825e+06	1.012e+06	982644	770897	900228	889260	1.82772e+06	1.77586e+06	2.0189e+06	2.01426e+06	-	-
pmf0400	UPLC-MS/MS	339.33	183.17	-	-	340.334	C22H44O2	[M-H]-	Docosanoic acid (Behenic acid)	Lipids	Free fatty acids	112-85-6	3	-	241283	125915	199931	188805	133101	116501	122654	126354	126547	139729	186389	160941	177802	213668	128012	177728	228808	129149	158494	235264	188053	110698	201906	198782	251389	189973	327804	181884	103960	75426.2	218318	C08281	ko00073,ko01040
pmd0130	UPLC-MS/MS	468.31	184.07	-	-	467.301	C22H46NO7P	[M+H]+	LysoPC 14:0	Lipids	LPC	20559-16-4	1	-	29474.9	18016.3	29503.1	26575.7	31534.7	34460.5	41467.3	26521.3	46421.3	35627.7	34887.7	29198.9	36409	26145.7	23650.5	28906	33875.5	27979.5	37387.6	37371.2	27311.6	19276.9	26296.3	25221	69204.4	61286.2	62422.6	32830.3	32068	28912	35253.1	-	-
Lmhp010162	UPLC-MS/MS	468.31	327.29	-	-	467.301	C22H46NO7P	[M+H]+	LysoPE 17:0	Lipids	LPE	-	3	-	6163.97	6421.31	5068.64	9512.37	7187.43	12732.2	9841.47	11464.6	12377.6	12975.7	12580.6	12683.3	13432.9	15343.8	14666.6	18026.4	15653.2	15430.8	20764.6	20165.3	19174.7	19787.7	17874.5	15202.1	38346.1	34060.4	31134	16039.1	17033.1	16805.5	16719.9	-	-
Lmhn003689	UPLC-MS/MS	471.09	277.04	-	-	472.101	C23H20O11	[M-H]-	p-Coumaroylferuloyltartaric acid	Phenolic acids	Phenolic acids	-	3	-	81670	75535.5	76057.2	107501	78595.8	88513.1	81670	50601.9	80770.1	62530.5	124724	80808.7	141583	45118.9	80193.7	91305.1	109230	77007.6	84141.1	115367	96186	61670	71670	52429.9	80309.3	53819.5	93355.1	83432.3	94038.9	96624.3	97362.5	-	-
pmn001642	UPLC-MS/MS	503.08	459.1	-	-	504.09	C23H20O13	[M-H]-	Kaempferol-3-O-(2''-O-acetyl)glucuronide	Flavonoids	Flavonols	-	3	-	90606.6	128082	100776	62349.9	59861.7	64868.3	103197	93124.7	83182.3	98524.4	112071	96959.2	151312	125170	119719	74389.3	80016.8	72093.5	128993	129921	143147	113679	91113.3	99296.2	105439	112470	90971.3	89388.5	72093.5	53042.7	79927.8	-	-
pmn001644	UPLC-MS/MS	519.08	300	-	-	520.085	C23H20O14	[M-H]-	Quercetin-3-O-(2''-O-acetyl)glucuronide	Flavonoids	Flavonols	-	2	-	59460.6	183340	216670	230005	123340	69508.3	116670	263340	283340	148340	83408.3	56409.3	265005	91670	175005	183340	191670	93340	65011.3	91670	223340	110555	118340	163340	160005	71670	111670	118340	200005	186670	200005	-	-
Lmmn003398	UPLC-MS/MS	489.11	285.04	-	-	490.111	C23H22O12	[M-H]-	Kaempferol-3-O-(6''-O-acetyl)glucoside	Flavonoids	Flavonols	-	3	-	24836.4	36670	17266.2	25005	46670	19473.5	13207.5	20005	16865.6	43340	14221.8	26670	18330.1	38340	28241.2	11670	23846.6	13239.1	29624	13888.6	11685.8	34526.4	33512.1	35005	36670	17647.5	24791.5	30005	14259.1	14906.9	31670	-	-
ZBN0303	UPLC-MS/MS	489.103	285.041	-	-	490.111	C23H22O12	[M-H]-	Kaempferol-3-O-(2''-O-acetyl)glucoside	Flavonoids	Flavonols	-	3	-	18340	6106.67	4879.74	0	0	0	0	0	0	0	0	0	0	0	0	13421.2	18427.4	23340	0	0	0	0	0	0	0	0	0	4888.42	6197.37	5925.16	12446.6	-	-
Hmln002199	UPLC-MS/MS	505.1	300.03	-	-	506.106	C23H22O13	[M-H]-	Quercetin-3-O-(6''-O-acetyl)galactoside	Flavonoids	Flavonols	-	1	-	1138340	279970	387286	528718	252232	462617	923340	377768	427624	371848	938340	569549	484561	546148	340945	352093	397020	312672	591670	428785	375438	1266670	614373	447504	346385	657700	477589	323044	314236	304537	205740	-	-
Zmsp004363	UPLC-MS/MS	507.12	303.05	-	-	506.106	C23H22O13	[M+H]+	Quercetin-3-O-(6''-O-acetyl)glucoside	Flavonoids	Flavonols	-	3	-	179291	230535	180608	210758	210950	228379	121573	91670	161162	162326	275567	153282	129718	147291	170314	153695	171645	192606	187343	170347	209637	151784	169023	169883	203311	175468	119140	191273	107719	167522	172561	-	-
pmb3045	UPLC-MS/MS	505.1	329.07	-	-	506.106	C23H22O13	[M-H]-	Tricin-7-O-Glucuronide	Flavonoids	Flavones	-	1	-	23646.5	30734.8	29159.3	25005	12156.1	12186.1	20005	11941.5	18340	25091.7	13689	21670	33340	21877.3	44041.2	15804.7	8340	13369.8	21670	56340.8	12699	14679.3	18669.9	20309.2	19487.1	14543.6	6670	10005	21045.1	21481.7	29834.5	-	-
pmb3041	UPLC-MS/MS	521.09	329.2	-	-	522.101	C23H22O14	[M-H]-	Tricin-7-O-saccharic acid	Flavonoids	Flavones	-	3	-	4915920	5754640	9886910	11979840	10849000	12859435	4917660	10310810	10595995	11554170	3945770	11272375	14518585	14209725	10585080	13881090	12342390	11594475	5078010	9872445	10160295	5010010	7700500	10885440	8038910	14398695	9585220	5.16644e+06	13072390	12322120	8662780	-	-
Jmhn004431	UPLC-MS/MS	521.1	345.06	-	-	522.101	C23H22O14	[M-H]-	syringetin-3-glucuronide	Flavonoids	Flavonols	-	3	-	152993	254861	306670	345005	313340	226670	91238.7	230005	226670	233340	109486	169553	300005	320005	204230	318340	211670	255005	149199	276670	331670	156711	164327	303340	275005	251670	178340	366670	316670	316670	293340	-	-
Lmpp003059	UPLC-MS/MS	491.12	287.06	-	-	491.118	C23H23O12+	[M]+	Cyanidin-3-O-(6''-O-acetyl)glucoside	Flavonoids	Anthocyanidins	-	3	-	150755	248194	183271	216224	225490	237832	102808	163966	155802	160515	247062	199308	140947	142508	110536	215427	195219	264052	182230	202344	237504	142764	114595	120609	242257	144887	101149	136885	151138	141986	203257	-	-
Ladp005389	UPLC-MS/MS	461.15	299.09	-	-	460.137	C23H24O10	[M+H]+	portulacanone D glucoside	Flavonoids	Other Flavonoids	-	2	-	259218	295379	321726	240444	310592	206968	815005	432030	276647	470123	440880	370871	359076	354407	392198	362913	363483	434006	287283	242726	252274	283938	325084	323664	363328	357357	631670	309297	676670	241039	675005	-	-
Zmhn003625	UPLC-MS/MS	459.13	337.09	-	-	460.137	C23H24O10	[M-H]-	6-O-Glucosyl-feruloylbenzoic acid	Phenolic acids	Phenolic acids	-	3	-	13340	26670	8340	15723	33340	20663	9274.08	14799.3	13875.5	19759.5	26670	8988.21	9251.29	11681.7	18340	15263.4	13631.5	15005	18340	18340	13475.8	21670	8089.77	6480.06	17268.3	13340	9092.21	23340	8340	16670	15005	-	-
WaYn005157	UPLC-MS/MS	491.12	315.07	-	-	492.127	C23H24O12	[M-H]-	Gentisic acid 2-O-(6''-O-Feruloyl)Glucoside*	Phenolic acids	Phenolic acids	-	2	-	41204935	2.09199e+07	1.92902e+07	2.04967e+07	1.72597e+07	2.20851e+07	30539505	1.77522e+07	1.81522e+07	1.94817e+07	39951615	2.27534e+07	1.95933e+07	2.05815e+07	1.7493e+07	1.81447e+07	2.47512e+07	1.78465e+07	39236085	1.79823e+07	1.73294e+07	47177025	33918280	2.16691e+07	1.66322e+07	1.81809e+07	2.04674e+07	23722915	2.03071e+07	1.8235e+07	1.82316e+07	-	-
Wasn005803	UPLC-MS/MS	491.12	315.07	-	-	492.127	C23H24O12	[M-H]-	Protocatechuic acid 4-O-(6''-O-Feruloyl)Glucoside*	Phenolic acids	Phenolic acids	-	2	-	29983210	1.55599e+07	1.60505e+07	1.38453e+07	1.2735e+07	19279595	23581980	1.52942e+07	21635210	1.43349e+07	30677910	20703445	1.64135e+07	23172160	1.73806e+07	1.3555e+07	22531980	1.14395e+07	26063280	1.79649e+07	1.47162e+07	32827130	33553475	1.85578e+07	1.3264e+07	18270295	1.35003e+07	1.03342e+07	1.31533e+07	1.28886e+07	1.21273e+07	-	-
pmp000608	UPLC-MS/MS	493.13	331.08	-	-	492.127	C23H24O12	[M+H]+	Aurantio-obtusin-6-O-Glucoside	Quinones	Anthraquinone	129025-96-3	3	-	268342	147828	364790	328573	281467	492053	349208	255032	280280	304740	357748	333568	332530	267113	273138	314845	224237	303619	292493	280168	281470	373965	204027	274882	349160	403880	441793	265887	241897	116670	423283	C10303	-
Lmhp206353	UPLC-MS/MS	493.13	331.08	-	-	492.127	C23H24O12	[M+H]+	Tricin-4'-O-glucoside	Flavonoids	Flavones	-	3	-	268342	147828	364790	328573	281467	492053	349208	255032	280280	304740	357748	333568	332530	267113	273138	314845	224237	303619	292493	280168	281470	373965	204027	274882	349160	403880	441793	265887	241897	116670	423283	-	-
Lmsn004323	UPLC-MS/MS	507.11	169.01	-	-	508.122	C23H24O13	[M-H]-	1-O-Galloyl-2-O-Feruloyl-β-D-glucose	Phenolic acids	Phenolic acids	-	3	-	9789.89	30005	33340	31670	25005	19118.9	17136.6	48340	41670	21670	3340	30005	40190.3	33340	55005	38340	41670	38340	11002.1	30005	30005	15005	18495.9	33340	18340	22880.4	13402.9	35317.2	43340	50005	30005	-	-
Hmcp002187	UPLC-MS/MS	509.13	347.07	-	-	508.122	C23H24O13	[M+H]+	Limocitrin-3-O-galactoside*	Flavonoids	Flavonols	-	1	-	2960305	1.26956e+06	3607275	1.73026e+06	2675665	1.77707e+06	2230005	2128340	1.51127e+06	2675665	2996355	1.69958e+06	3.077e+06	1.04647e+06	3369460	1.5331e+06	1.18514e+06	2.18115e+06	1.79329e+06	1.61271e+06	1.42525e+06	1.54979e+06	2.09421e+06	4111880	2460005	1.39058e+06	1305005	2953440	1933340	1.09579e+06	1586670	-	-
Hmcp002399	UPLC-MS/MS	509.13	347.07	-	-	508.122	C23H24O13	[M+H]+	Limocitrin-3-O-glucoside	Flavonoids	Flavonols	-	3	-	2.72019e+06	1.69818e+06	3.12999e+06	1.3568e+06	2.48529e+06	1.90928e+06	1.54697e+06	1.77567e+06	1.09398e+06	2.54211e+06	2.20189e+06	1.75285e+06	3.19979e+06	1.39957e+06	2.89817e+06	1.95192e+06	1.28926e+06	2.0313e+06	2.36562e+06	1.74628e+06	1.36747e+06	1.66077e+06	2.06083e+06	4.07846e+06	2.23002e+06	1.25961e+06	1.09584e+06	2.30392e+06	1.14059e+06	1.55835e+06	1.466e+06	-	-
Wagp004981	UPLC-MS/MS	509.13	347.08	-	-	508.122	C23H24O13	[M+H]+	Limocitrin 3-Glucoside*	Flavonoids	Flavones	-	1	-	1.22398e+06	1.13945e+06	1.77636e+06	1.32388e+06	2398340	1.05099e+06	3130350	2063340	758595	1.91571e+06	2321670	1.10732e+06	1.54596e+06	1.07508e+06	2.65417e+06	1.18205e+06	800645	1.26054e+06	1.89311e+06	844107	1.07285e+06	1.1251e+06	2927695	2872790	1.4916e+06	886305	1261670	1.65187e+06	2250005	661786	2198340	-	-
Zbsp004862	UPLC-MS/MS	509.13	347.08	-	-	508.122	C23H24O13	[M+H]+	Syringetin-3-O-glucoside*	Flavonoids	Flavonols	40039-49-4	1	-	1.22398e+06	1.13945e+06	1.77636e+06	1.32388e+06	2398340	1.05099e+06	3130350	2063340	758595	1.91571e+06	2321670	1.10732e+06	1.54596e+06	1.07508e+06	2.65417e+06	1.18205e+06	800645	1.26054e+06	1.89311e+06	844107	1.07285e+06	1.1251e+06	2927695	2872790	1.4916e+06	886305	1261670	1.65187e+06	2250005	661786	2198340	-	-
HJAP006	UPLC-MS/MS	509.13	347.08	-	-	508.122	C23H24O13	[M+H]+	Syringetin-7-O-glucoside*	Flavonoids	Flavonols	-	1	-	1783340	1.29394e+06	1886670	1558340	2643125	1.16074e+06	3054745	2090005	923373	2246670	2471670	1.3915e+06	2191670	1.30712e+06	2518340	1376670	809217	1226670	1646670	918340	846161	1.15561e+06	2466670	2576360	1658340	1036670	1123340	1825005	2491670	880055	1798340	-	-
[truncated: 1,397 more rows]
